# Supplementary material for: Endothelial TGFβ signaling modulates choroidal neovascularization severity via myeloid–endothelial cell interaction
Source: Front Immunol. 2026 Jun 26;17:1813788. doi: 10.3389/fimmu.2026.1813788 (PMC13349815; doi:10.3389/fimmu.2026.1813788)
Supplement: Supplementary file 3 [file Table1.xlsx]

## Sheet: DEG up in control ChEC
Ensembl	Gene_symbol	description	Chromosome	start_position	end_position	gene_biotype	Mean in group CHEC_nI	Mean in group CHEC_Ind	entrezgene_id	log2FC	lfcSE	pvalue	adj. pvalue	baseMean	norm_counts_control CHEC_1	norm_counts_control CHEC_2	norm_counts_control CHEC_3	norm_counts_Tgfbr2 delta EC CHEC_1	norm_counts_Tgfbr2 delta EC CHEC_2	norm_counts_Tgfbr2 delta EC CHEC_3
ENSMUSG00000035783	Acta2	actin alpha 2, smooth muscle, aorta [Source:MGI Symbol;Acc:MGI:87909]	19	34218490	34232990	protein_coding	2519.44	185.31	11475	3.76002	0.0946174	0	0	861.459	2452.1	2447.76	2658.46	199.073	172.571	184.294
ENSMUSG00000030357	Fkbp4	FK506 binding protein 4 [Source:MGI Symbol;Acc:MGI:95543]	6	128406698	128415640	protein_coding	2234.33	227.06	14228	3.29344	0.0921356	8.24763e-281	4.87091e-278	2182.29	2234.81	2226.6	2241.58	228.492	194.87	257.82
ENSMUSG00000026580	Selp	selectin, platelet [Source:MGI Symbol;Acc:MGI:98280]	1	163942833	163977595	protein_coding	7628.07	1848.51	20344	2.04111	0.0610947	7.156e-246	3.10497e-243	2893.97	7998.62	7624.18	7261.42	1914.23	1764.49	1866.81
ENSMUSG00000031375	Bgn	biglycan [Source:MGI Symbol;Acc:MGI:88158]	X	72527208	72539539	protein_coding	14528.1	1650	12111	3.13388	0.09429	3.71374e-243	1.48977e-240	16822.6	15719	14204.1	13661.3	1912.27	1535.69	1502.04
ENSMUSG00000052512	Nav2	neuron navigator 2 [Source:MGI Symbol;Acc:MGI:2183691]	7	48558464	49259838	protein_coding	2415.93	300.21	78286	3.00292	0.0923385	5.26153e-233	1.89602e-230	822.439	2528.34	2397.37	2322.08	251.047	333.509	316.069
ENSMUSG00000013629	Cad	carbamoyl-phosphate synthetase 2, aspartate transcarbamylase, and dihydroorotase [Source:MGI Symbol;Acc:MGI:1916969]	5	31212124	31235823	protein_coding	5690.29	1759.32	69719	1.69114	0.0532129	1.9784e-222	6.27802e-220	5031.28	5850.53	5724.2	5496.14	1808.32	1744.14	1725.49
ENSMUSG00000048218	Amigo2	adhesion molecule with Ig like domain 2 [Source:MGI Symbol;Acc:MGI:2145995]	15	97142006	97145168	protein_coding	4119.96	762.2	105827	2.43051	0.0767845	7.31753e-221	2.25475e-218	1348.15	4244.71	4270.29	3844.9	782.561	766.877	737.176
ENSMUSG00000036777	Anln	anillin, actin binding protein [Source:MGI Symbol;Acc:MGI:1920174]	9	22243308	22300484	protein_coding	9824.23	3004.01	68743	1.70733	0.0546744	9.58316e-215	2.86968e-212	6007.15	9878.9	9834.91	9758.88	2909.6	3212.93	2889.5
ENSMUSG00000001870	Ltbp1	latent transforming growth factor beta binding protein 1 [Source:MGI Symbol;Acc:MGI:109151]	17	75312563	75699507	protein_coding	3842.92	473.77	268977	3.01376	0.0983177	1.78436e-207	4.8022e-205	1284.21	4048.39	3928.74	3551.65	564.856	438.215	418.242
ENSMUSG00000028195	Ccn1	cellular communication network factor 1 [Source:MGI Symbol;Acc:MGI:88613]	3	145352731	145355736	protein_coding	38869.5	3884.95	16007	3.31675	0.108338	6.9717e-207	1.82994e-204	12820.1	39811.1	39673.7	37123.6	4686.54	3769.43	3198.88
ENSMUSG00000001517	Foxm1	forkhead box M1 [Source:MGI Symbol;Acc:MGI:1347487]	6	128339930	128353109	protein_coding	5552.1	1378.79	14235	2.0062	0.0655418	1.2941e-206	3.31492e-204	3083	5537.94	5454.51	5663.85	1246.41	1487.22	1402.73
ENSMUSG00000022814	Umps	uridine monophosphate synthetase [Source:MGI Symbol;Acc:MGI:1298388]	16	33775152	33787408	protein_coding	1916.09	448.75	22247	2.08997	0.0733133	1.13642e-179	2.32322e-177	1777.12	1845.98	1923.31	1978.99	478.559	422.703	444.979
ENSMUSG00000032531	Amotl2	angiomotin-like 2 [Source:MGI Symbol;Acc:MGI:1929286]	9	102593871	102610617	protein_coding	3959.83	1344.3	56332	1.55566	0.0557897	6.66255e-172	1.28775e-169	3077.33	4064.59	3855.95	3958.94	1382.72	1353.43	1296.74
ENSMUSG00000020649	Rrm2	ribonucleotide reductase M2 [Source:MGI Symbol;Acc:MGI:98181]	12	24758240	24764145	protein_coding	7893.69	2460.24	20135	1.68022	0.0612067	2.46398e-166	4.55536e-164	5088.44	7393.45	7838.81	8448.81	2386.91	2515.86	2477.94
ENSMUSG00000027204	Fbn1	fibrillin 1 [Source:MGI Symbol;Acc:MGI:95489]	2	125142514	125349913	protein_coding	1038.35	162.93	14118	2.66459	0.100289	1.67099e-156	2.98545e-154	475.512	1048.31	1047.04	1019.68	152.982	168.693	167.106
ENSMUSG00000116564	Riok2	RIO kinase 2 [Source:MGI Symbol;Acc:MGI:1914295]	17	17594571	17615161	protein_coding	4174.42	1186.78	67045	1.8104	0.0684895	7.52813e-155	1.31193e-152	2091.81	4109.38	4316.95	4096.95	1223.86	1195.4	1141.09
ENSMUSG00000026192	Atic	5-aminoimidazole-4-carboxamide ribonucleotide formyltransferase/IMP cyclohydrolase [Source:MGI Symbol;Acc:MGI:1351352]	1	71596309	71618790	protein_coding	6274.85	1820.32	108147	1.7845	0.0675704	3.17269e-154	5.48412e-152	4774.29	6189.8	6155.33	6479.4	2012.3	1683.06	1765.59
ENSMUSG00000032834	Pwp2	PWP2 periodic tryptophan protein homolog (yeast) [Source:MGI Symbol;Acc:MGI:1341200]	10	78006743	78020983	protein_coding	2105.27	574.9	110816	1.86855	0.0710369	2.19072e-153	3.72615e-151	1396.9	2085.19	2080.08	2150.54	623.695	571.037	529.964
ENSMUSG00000059552	Trp53	transformation related protein 53 [Source:MGI Symbol;Acc:MGI:98834]	11	69471185	69482699	protein_coding	9554.45	4017.91	22059	1.24832	0.0474284	4.81161e-153	8.05508e-151	7147.28	9536.77	9675.33	9451.25	3930.46	3992.41	4130.86
ENSMUSG00000026655	Fam107b	family with sequence similarity 107, member B [Source:MGI Symbol;Acc:MGI:1913790]	2	3571525	3783179	protein_coding	3372.09	1006.33	66540	1.74073	0.066781	1.39752e-150	2.18475e-148	1794.93	3222.13	3243.77	3650.36	1035.57	956.899	1026.51
ENSMUSG00000010048	Ifrd2	interferon-related developmental regulator 2 [Source:MGI Symbol;Acc:MGI:1316708]	9	107464841	107470584	protein_coding	1925.13	589.12	15983	1.7044	0.0653921	1.41734e-150	2.19957e-148	2385.12	1998.46	1916.78	1860.16	592.314	604.97	570.07
ENSMUSG00000001436	Slc19a1	solute carrier family 19 (folate transporter), member 1 [Source:MGI Symbol;Acc:MGI:103182]	10	76868075	76896836	protein_coding	1692.43	305.08	20509	2.46539	0.0951663	5.31605e-149	8.01593e-147	2197.14	1823.11	1719.87	1534.32	322.635	290.851	301.745
ENSMUSG00000019773	Fbxo5	F-box protein 5 [Source:MGI Symbol;Acc:MGI:1914391]	10	5749160	5755600	protein_coding	1772.85	381.23	67141	2.21193	0.0861358	2.72834e-146	3.8931e-144	1016.21	1742.1	1746	1830.45	342.248	399.435	402.009
ENSMUSG00000022186	Oxct1	3-oxoacid CoA transferase 1 [Source:MGI Symbol;Acc:MGI:1914291]	15	4055865	4184826	protein_coding	5275.7	1741.81	67041	1.59534	0.0627416	2.14268e-143	2.92023e-141	3473.01	5084.31	5237.07	5505.72	1845.59	1743.17	1636.68
ENSMUSG00000022962	Gart	phosphoribosylglycinamide formyltransferase [Source:MGI Symbol;Acc:MGI:95654]	16	91418074	91443840	protein_coding	3249.47	1016.34	14450	1.67342	0.0658824	4.30269e-143	5.82672e-141	3554.96	3217.36	3239.11	3291.93	1129.71	948.173	971.124
ENSMUSG00000021048	Mthfd1	methylenetetrahydrofolate dehydrogenase (NADP+ dependent), methenyltetrahydrofolate cyclohydrolase, formyltetrahydrofolate synthase [Source:MGI Symbol;Acc:MGI:1342005]	12	76302072	76366577	protein_coding	2909.22	995.8	108156	1.54526	0.0608176	9.25618e-143	1.24554e-140	2851.21	2899.06	2918.09	2910.51	1061.07	971.442	954.891
ENSMUSG00000011257	Pabpc4	poly(A) binding protein, cytoplasmic 4 [Source:MGI Symbol;Acc:MGI:2385206]	4	123156144	123192718	protein_coding	6724.81	2454.03	230721	1.45107	0.0582033	6.35626e-138	8.14099e-136	6032.45	6794.01	6507.15	6873.29	2634.03	2307.42	2420.65
ENSMUSG00000033031	Cip2a	cell proliferation regulating inhibitor of protein phosphatase 2A [Source:MGI Symbol;Acc:MGI:2146335]	16	48814548	48840072	protein_coding	2823.83	862.7	224171	1.70728	0.069393	2.37299e-134	2.96777e-132	1933.45	2620.78	2879.83	2970.89	821.787	934.6	831.71
ENSMUSG00000015143	Actn1	actinin, alpha 1 [Source:MGI Symbol;Acc:MGI:2137706]	12	80214321	80307145	protein_coding	19984.3	7320.76	109711	1.44654	0.0589601	1.96187e-133	2.43925e-131	11091	20005.6	19782.7	20164.6	7862.88	7251.88	6847.52
ENSMUSG00000022021	Diaph3	diaphanous related formin 3 [Source:MGI Symbol;Acc:MGI:1927222]	14	86892803	87378671	protein_coding	3308.46	929.53	56419	1.82596	0.0745996	2.92977e-133	3.62151e-131	1857.52	3052.49	3249.37	3623.52	884.549	949.143	954.891
ENSMUSG00000028873	Cdca8	cell division cycle associated 8 [Source:MGI Symbol;Acc:MGI:1196274]	4	124812258	124833104	protein_coding	2616.03	803.37	52276	1.69913	0.0696815	4.18977e-132	5.11947e-130	2028.15	2645.56	2608.27	2594.25	741.374	858.979	809.747
ENSMUSG00000055612	Cdca7	cell division cycle associated 7 [Source:MGI Symbol;Acc:MGI:1914203]	2	72306503	72317237	protein_coding	1149.33	301.08	66953	1.92699	0.0795156	1.35869e-130	1.60484e-128	1139.57	1096.91	1163.69	1187.4	291.254	311.21	300.791
ENSMUSG00000019978	Epb41l2	erythrocyte membrane protein band 4.1 like 2 [Source:MGI Symbol;Acc:MGI:103009]	10	25235696	25399417	protein_coding	12970.9	5384.57	13822	1.26694	0.0521756	1.42907e-130	1.67865e-128	7366.38	13158.2	12698.9	13055.6	5562.26	5436	5155.45
ENSMUSG00000020899	Pfas	phosphoribosylformylglycinamidine synthase (FGAR amidotransferase) [Source:MGI Symbol;Acc:MGI:2684864]	11	68876523	68899286	protein_coding	2497.35	891.65	237823	1.48183	0.0617037	2.95047e-128	3.35455e-126	2155.15	2586.47	2460.83	2444.75	905.143	912.302	857.492
ENSMUSG00000030662	Ipo5	importin 5 [Source:MGI Symbol;Acc:MGI:1917822]	14	121148636	121185411	protein_coding	9868.85	4431.07	70572	1.15645	0.0481634	4.33504e-127	4.90252e-125	8825.48	9539.63	9881.57	10185.3	4597.3	4352.1	4343.8
ENSMUSG00000035754	Wdr18	WD repeat domain 18 [Source:MGI Symbol;Acc:MGI:2158400]	10	79795986	79806037	protein_coding	2486.19	895.21	216156	1.47038	0.0617074	3.79557e-126	4.13834e-124	1737.74	2524.52	2506.55	2427.5	896.317	876.43	912.875
ENSMUSG00000031403	Dkc1	dyskeratosis congenita 1, dyskerin [Source:MGI Symbol;Acc:MGI:1861727]	X	74139460	74153383	protein_coding	3689.73	969.04	245474	1.9198	0.0811416	4.56639e-125	4.92822e-123	3387.66	3554.73	3624.52	3889.94	1081.66	866.735	958.71
ENSMUSG00000062184	Hs6st2	heparan sulfate 6-O-sulfotransferase 2 [Source:MGI Symbol;Acc:MGI:1354959]	X	50476089	50770733	protein_coding	482.57	32.33	50786	3.89445	0.164335	1.75249e-124	1.86298e-122	1102.66	486.988	516.055	444.674	35.3035	38.7801	22.9174
ENSMUSG00000061353	Cxcl12	chemokine (C-X-C motif) ligand 12 [Source:MGI Symbol;Acc:MGI:103556]	6	117145496	117158328	protein_coding	52576.4	9133.76	20315	2.50965	0.10679	2.65959e-124	2.79928e-122	25761.5	53230.4	54697.2	49801.6	11027.4	9082.3	7291.54
ENSMUSG00000017861	Mybl2	myeloblastosis oncogene-like 2 [Source:MGI Symbol;Acc:MGI:101785]	2	162896607	162926608	protein_coding	1720.81	400.45	17865	2.09787	0.0890417	1.36099e-123	1.40466e-121	1614.25	1703.03	1679.75	1779.66	353.035	468.27	380.046
ENSMUSG00000063171	Rps4l	ribosomal protein S4-like [Source:MGI Symbol;Acc:MGI:1913434]	6	148256098	148257431	transcribed_processed_pseudogene	1910.22	319.4		2.57199	0.109243	1.62314e-123	1.66713e-121	572.014	1871.71	2038.09	1820.87	278.505	304.424	375.272
ENSMUSG00000028678	Kif2c	kinesin family member 2C [Source:MGI Symbol;Acc:MGI:1921054]	4	117016836	117039836	protein_coding	1691.2	522.6	73804	1.68854	0.0717901	3.34625e-123	3.40405e-121	1195.4	1633.46	1683.48	1756.66	479.539	549.708	538.558
ENSMUSG00000021707	Dhfr	dihydrofolate reductase [Source:MGI Symbol;Acc:MGI:94890]	13	92491234	92525561	protein_coding	2204.72	596.9	13361	1.87874	0.0803355	6.80649e-122	6.85843e-120	1366.16	2114.73	2133.28	2366.17	571.721	604.97	613.995
ENSMUSG00000021569	Trip13	thyroid hormone receptor interactor 13 [Source:MGI Symbol;Acc:MGI:1916966]	13	74059466	74085903	protein_coding	1142.98	239.73	69716	2.24636	0.0968115	5.2806e-120	5.27093e-118	806.959	1072.14	1200.08	1156.73	228.492	245.284	245.407
ENSMUSG00000054626	Xlr	X-linked lymphocyte-regulated [Source:MGI Symbol;Acc:MGI:98976]	X	52779085	52799673	protein_coding	730.26	69.13	22441	3.39056	0.146782	5.41567e-119	5.30611e-117	414.138	652.812	753.086	784.889	83.3555	56.2311	67.7972
ENSMUSG00000001403	Ube2c	ubiquitin-conjugating enzyme E2C [Source:MGI Symbol;Acc:MGI:1915862]	2	164611818	164620742	protein_coding	4559.22	1370.23	68612	1.72994	0.0749836	1.62415e-118	1.57676e-116	3870.38	4226.6	4735.02	4716.04	1284.66	1365.06	1460.98
ENSMUSG00000004665	Cnn2	calponin 2 [Source:MGI Symbol;Acc:MGI:105093]	10	79824418	79831896	protein_coding	10953.8	3182.65	12798	1.7789	0.0771894	3.15043e-118	3.0446e-116	5526.69	10774.7	10678.5	11408.2	3383.25	2782.47	3382.22
ENSMUSG00000019997	Ccn2	cellular communication network factor 2 [Source:MGI Symbol;Acc:MGI:95537]	10	24471340	24474581	protein_coding	41821	11347.6	14219	1.87961	0.0818636	6.62346e-117	6.31486e-115	16736.8	43632.6	41738.9	40091.6	11812.9	11591.4	10638.4
ENSMUSG00000048126	Col6a3	collagen, type VI, alpha 3 [Source:MGI Symbol;Acc:MGI:88461]	1	90693645	90771693	protein_coding	1612.94	149.5	12835	3.42051	0.149821	1.6621e-116	1.57057e-114	685.573	1642.04	1788	1408.77	197.111	144.456	106.948
ENSMUSG00000045362	Tnfrsf26	tumor necrosis factor receptor superfamily, member 26 [Source:MGI Symbol;Acc:MGI:2651928]	7	143161396	143182459	protein_coding	2110.79	395.16	244237	2.40974	0.105988	1.96807e-115	1.81926e-113	1180.19	1998.46	2053.02	2280.87	458.946	371.319	355.219
ENSMUSG00000028633	Ctps	cytidine 5'-triphosphate synthase [Source:MGI Symbol;Acc:MGI:1858304]	4	120397065	120427473	protein_coding	7129.7	2133.05	51797	1.73522	0.0765899	1.49854e-114	1.37329e-112	5200.64	6915.04	6892.55	7581.51	2437.9	1924.46	2036.78
ENSMUSG00000030189	Ybx3	Y box protein 3 [Source:MGI Symbol;Acc:MGI:2137670]	6	131341818	131365439	protein_coding	14944.8	3877.8	56449	1.94118	0.0856512	1.90347e-114	1.73689e-112	9732.82	13974.9	14767.8	16091.7	4059.9	3627.88	3945.61
ENSMUSG00000030782	Tgfb1i1	transforming growth factor beta 1 induced transcript 1 [Source:MGI Symbol;Acc:MGI:102784]	7	127845984	127854871	protein_coding	3741.76	1199.06	21804	1.64088	0.0724224	9.36225e-114	8.43436e-112	1997.36	3711.98	3631.98	3881.32	1072.83	1241.93	1282.42
ENSMUSG00000029910	Mad2l1	MAD2 mitotic arrest deficient-like 1 [Source:MGI Symbol;Acc:MGI:1860374]	6	66512374	66524204	protein_coding	2374.67	763.96	56150	1.62934	0.0723047	1.98469e-113	1.77297e-111	1626.34	2210.98	2326.45	2586.59	725.683	772.694	793.514
ENSMUSG00000048701	Ccdc6	coiled-coil domain containing 6 [Source:MGI Symbol;Acc:MGI:1923801]	10	69932951	70029030	protein_coding	3094.98	1113.57	76551	1.4708	0.0653679	8.34844e-113	7.42661e-111	1904.77	2987.69	3023.54	3273.72	1171.88	1032.52	1136.32
ENSMUSG00000026622	Nek2	NIMA (never in mitosis gene a)-related expressed kinase 2 [Source:MGI Symbol;Acc:MGI:109359]	1	191553556	191565162	protein_coding	2271.92	629.37	18005	1.8444	0.0822351	2.12587e-112	1.86769e-110	1586.55	2117.59	2262.99	2435.17	556.03	633.085	698.98
ENSMUSG00000040463	Mybbp1a	MYB binding protein (P160) 1a [Source:MGI Symbol;Acc:MGI:106181]	11	72332181	72342594	protein_coding	15955.9	5960.51	18432	1.41539	0.0636315	3.57465e-110	2.99215e-108	12783.7	16332.7	15908.1	15626.9	6501.73	5599.85	5779.95
ENSMUSG00000022178	Ajuba	ajuba LIM protein [Source:MGI Symbol;Acc:MGI:1341886]	14	54804929	54815015	protein_coding	2888.18	738.89	16475	1.96091	0.0886517	2.7693e-109	2.29098e-107	2355.62	3038.2	2849.03	2777.3	848.265	700.95	667.469
ENSMUSG00000048087	Ahcyl	adenosylhomocysteinase like [Source:MGI Symbol;Acc:MGI:3643647]	16	45973348	45975440	protein_coding	1368.16	376.99	11615	1.85372	0.0840479	1.23538e-108	1.01411e-106	1330.8	1305.62	1333.53	1465.32	383.435	371.319	376.227
ENSMUSG00000038732	Mboat1	membrane bound O-acyltransferase domain containing 1 [Source:MGI Symbol;Acc:MGI:2387184]	13	30320472	30430700	protein_coding	734.25	151.41	218121	2.27025	0.103314	6.78772e-108	5.4458e-106	397.578	736.677	718.558	747.513	148.079	165.785	140.369
ENSMUSG00000015312	Gadd45b	growth arrest and DNA-damage-inducible 45 beta [Source:MGI Symbol;Acc:MGI:107776]	10	80765907	80768038	protein_coding	915.83	121.02	17873	2.90869	0.132615	1.18645e-107	9.4476e-106	402.52	935.856	947.19	864.432	129.446	104.706	128.91
ENSMUSG00000040681	Hmgn1	high mobility group nucleosomal binding domain 1 [Source:MGI Symbol;Acc:MGI:96120]	16	95921818	95928929	protein_coding	5874.45	1641.69	15312	1.83238	0.0838966	1.07174e-106	8.34659e-105	4352.62	5422.63	5795.12	6405.61	1710.26	1562.84	1651.96
ENSMUSG00000002602	Axl	AXL receptor tyrosine kinase [Source:MGI Symbol;Acc:MGI:1347244]	7	25456698	25488130	protein_coding	2363.4	279.44	26362	3.06942	0.140701	1.31321e-106	1.01898e-104	718.562	2437.8	2253.66	2398.75	369.706	237.528	231.084
ENSMUSG00000020534	Shmt1	serine hydroxymethyltransferase 1 (soluble) [Source:MGI Symbol;Acc:MGI:98299]	11	60678930	60702544	protein_coding	750.2	196.61	20425	1.92445	0.0884627	7.2915e-106	5.55644e-104	1147.74	782.421	747.487	720.679	204.957	192.931	191.933
ENSMUSG00000024312	Wdr46	WD repeat domain 46 [Source:MGI Symbol;Acc:MGI:1931871]	17	34159634	34168671	protein_coding	2283.75	845.75	57315	1.42923	0.065611	7.2657e-106	5.55644e-104	1826.39	2325.35	2218.2	2307.71	888.472	802.748	846.033
ENSMUSG00000005410	Mcm5	minichromosome maintenance complex component 5 [Source:MGI Symbol;Acc:MGI:103197]	8	75836197	75855067	protein_coding	6301.31	2078.07	17218	1.5959	0.0740149	6.72563e-104	4.99978e-102	4734.4	5988.72	6380.23	6534.99	1861.28	2313.23	2059.7
ENSMUSG00000019961	Tmpo	thymopoietin [Source:MGI Symbol;Acc:MGI:106920]	10	90983433	91017177	protein_coding	13064.8	4090.63	21917	1.66863	0.077524	1.24944e-103	9.25589e-102	10907.3	12221.4	12683	14290	3658.82	4431.6	4181.47
ENSMUSG00000040084	Bub1b	BUB1B, mitotic checkpoint serine/threonine kinase [Source:MGI Symbol;Acc:MGI:1333889]	2	118428692	118472072	protein_coding	2328.47	912.32	12236	1.34691	0.0629249	2.08208e-102	1.50568e-100	2288.65	2367.28	2351.64	2266.5	839.439	960.777	936.748
ENSMUSG00000064215	Ifi27	interferon, alpha-inducible protein 27 [Source:MGI Symbol;Acc:MGI:1277180]	12	103400470	103406498	protein_coding	2927.85	883.98	52668	1.72221	0.0812365	1.44791e-100	1.01263e-98	1399.85	3121.11	2860.23	2802.22	977.711	843.467	830.755
ENSMUSG00000042515	Pwwp3b	PWWP domain containing 3B [Source:MGI Symbol;Acc:MGI:2445062]	X	138110791	138139084	protein_coding	1537.67	333.94	245631	2.19632	0.103782	2.62259e-100	1.82219e-98	894.507	1422.84	1535.1	1655.07	399.126	327.692	275.008
ENSMUSG00000017724	Etv4	ets variant 4 [Source:MGI Symbol;Acc:MGI:99423]	11	101660568	101676197	protein_coding	936.45	169.55	18612	2.45455	0.116595	1.6748e-99	1.15987e-97	324.389	999.708	913.595	896.057	186.324	160.937	161.377
ENSMUSG00000030220	Arhgdib	Rho, GDP dissociation inhibitor (GDI) beta [Source:MGI Symbol;Acc:MGI:101940]	6	136900653	136918897	protein_coding	3555.45	699.28	11857	2.33728	0.111086	3.03184e-99	2.08608e-97	1613.74	3281.21	3231.64	4153.49	667.825	669.926	760.093
ENSMUSG00000041431	Ccnb1	cyclin B1 [Source:MGI Symbol;Acc:MGI:88302]	13	100915158	100923078	protein_coding	3766.86	1189.08	268697	1.65706	0.0789224	9.37305e-99	6.3823e-97	3006.53	3569.98	3747.7	3982.9	1077.74	1272.96	1216.53
ENSMUSG00000020739	Nup85	nucleoporin 85 [Source:MGI Symbol;Acc:MGI:3046173]	11	115455260	115474811	protein_coding	3314.38	1380.03	445007	1.26056	0.0602153	6.72384e-98	4.50964e-96	2788.04	3425.12	3331.49	3186.51	1346.44	1433.89	1359.76
ENSMUSG00000109324	Prmt1	protein arginine N-methyltransferase 1 [Source:MGI Symbol;Acc:MGI:107846]	7	44625413	44635992	protein_coding	8974.66	3052.03	15469	1.54939	0.0743834	2.35945e-97	1.56275e-95	6672.65	9329.97	8828.93	8765.07	3153.78	2779.56	3222.76
ENSMUSG00000023015	Racgap1	Rac GTPase-activating protein 1 [Source:MGI Symbol;Acc:MGI:1349423]	15	99518377	99549537	protein_coding	4326.23	1447.05	26934	1.57318	0.0761645	1.09774e-95	7.11559e-94	3001.94	4056.01	4214.29	4708.37	1299.37	1551.2	1490.58
ENSMUSG00000001440	Kpnb1	karyopherin (importin) beta 1 [Source:MGI Symbol;Acc:MGI:107532]	11	97050540	97078707	protein_coding	29270.5	13414.1	16211	1.12692	0.0543052	1.43938e-95	9.30175e-94	22026.4	28031.8	28735.8	31043.8	14204.8	12969	13068.6
ENSMUSG00000041859	Mcm3	minichromosome maintenance complex component 3 [Source:MGI Symbol;Acc:MGI:101845]	1	20873192	20890536	protein_coding	6730.1	2813.99	17215	1.25335	0.0607004	2.07585e-95	1.32536e-93	5452.76	6815.93	6553.81	6820.58	2589.9	2883.3	2968.75
ENSMUSG00000029580	Actb	actin, beta [Source:MGI Symbol;Acc:MGI:87904]	5	142888870	142892509	protein_coding	101308	41844.9	11461	1.27928	0.0615836	3.73995e-95	2.37359e-93	57593.6	94552.9	101107	108265	42754.5	38831.5	43948.8
ENSMUSG00000020492	Ska2	spindle and kinetochore associated complex subunit 2 [Source:MGI Symbol;Acc:MGI:1913390]	11	87000060	87015461	protein_coding	1473.95	494.76	66140	1.57036	0.0761896	4.92847e-95	3.11858e-93	952.078	1412.36	1447.38	1562.11	468.752	538.074	477.445
ENSMUSG00000028718	Stil	Scl/Tal1 interrupting locus [Source:MGI Symbol;Acc:MGI:107477]	4	114857356	114900393	protein_coding	2187.73	796.37	20460	1.45361	0.0706676	1.193e-94	7.46014e-93	1255.14	2183.35	2161.27	2218.58	753.142	840.559	795.424
ENSMUSG00000030867	Plk1	polo like kinase 1 [Source:MGI Symbol;Acc:MGI:97621]	7	121758662	121769096	protein_coding	2868.2	880.86	18817	1.69712	0.0825849	1.26574e-94	7.89175e-93	2307.61	2947.66	2851.83	2805.09	756.084	925.875	960.62
ENSMUSG00000043415	Otud1	OTU domain containing 1 [Source:MGI Symbol;Acc:MGI:1918448]	2	19662563	19665394	protein_coding	1568.71	416.58	71198	1.9062	0.0934449	2.38341e-93	1.45197e-91	735	1534.35	1612.56	1559.24	421.681	453.727	374.317
ENSMUSG00000023150	Ivns1abp	influenza virus NS1A binding protein [Source:MGI Symbol;Acc:MGI:2152389]	1	151220228	151240173	protein_coding	3360.7	1543.27	117198	1.11974	0.0548242	3.4205e-93	2.066e-91	4252.28	3285.98	3466.81	3329.31	1520.01	1628.76	1481.04
ENSMUSG00000034311	Kif4	kinesin family member 4 [Source:MGI Symbol;Acc:MGI:108389]	X	99669343	99770820	protein_coding	2749.39	956.25	16571	1.51943	0.0744372	3.55568e-93	2.14156e-91	1793.03	2745.62	2677.33	2825.22	828.652	1044.15	995.951
ENSMUSG00000020181	Nav3	neuron navigator 3 [Source:MGI Symbol;Acc:MGI:2183703]	10	109517120	110292065	protein_coding	1663.68	301.93	260315	2.45376	0.120894	1.4898e-92	8.89736e-91	676.998	1617.26	1656.42	1717.36	386.377	251.101	268.324
ENSMUSG00000020075	Ddx21	DExD box helicase 21 [Source:MGI Symbol;Acc:MGI:1860494]	10	62416030	62438060	protein_coding	10389.4	4022.7	56200	1.36426	0.0671416	1.84337e-92	1.09781e-90	7784.03	10184.8	10260.4	10723	4339.39	3789.79	3938.92
ENSMUSG00000027699	Ect2	ect2 oncogene [Source:MGI Symbol;Acc:MGI:95281]	3	27151371	27208027	protein_coding	2352.64	708.41	13605	1.72524	0.0854277	1.8048e-91	1.06293e-89	1663.88	2231	2320.85	2506.09	620.753	794.992	709.484
ENSMUSG00000020471	Pold2	polymerase (DNA directed), delta 2, regulatory subunit [Source:MGI Symbol;Acc:MGI:1097163]	11	5822180	5828292	protein_coding	1530.27	518.41	18972	1.55474	0.0772149	5.11927e-91	2.99013e-89	1602.71	1550.55	1514.57	1525.69	484.443	530.318	540.468
ENSMUSG00000054766	Set	SET nuclear oncogene [Source:MGI Symbol;Acc:MGI:1860267]	2	29947390	29962589	protein_coding	13932	4570.29	56086	1.60419	0.0795661	5.47321e-91	3.18811e-89	11886.9	12902.8	13472.5	15420.8	4662.03	4327.86	4720.98
ENSMUSG00000076441	Ass1	argininosuccinate synthetase 1 [Source:MGI Symbol;Acc:MGI:88090]	2	31360219	31410684	protein_coding	2969.62	1015.11	11898	1.54476	0.0767502	1.12227e-90	6.48386e-89	2198.18	2788.51	2903.16	3217.18	1040.47	986.954	1017.91
ENSMUSG00000006398	Cdc20	cell division cycle 20 [Source:MGI Symbol;Acc:MGI:1859866]	4	118290098	118294549	protein_coding	3782.21	1142.32	107995	1.72087	0.0856234	1.21763e-90	7.01572e-89	3474.24	3732.94	3818.62	3795.07	975.75	1268.11	1183.11
ENSMUSG00000005470	Asf1b	anti-silencing function 1B histone chaperone [Source:MGI Symbol;Acc:MGI:1914179]	8	84682136	84696826	protein_coding	1391.25	470.77	66929	1.55857	0.0775271	1.66836e-90	9.56093e-89	1038.53	1308.48	1393.26	1472.03	455.023	476.026	481.265
ENSMUSG00000039356	Exosc2	exosome component 2 [Source:MGI Symbol;Acc:MGI:2385133]	2	31560727	31571361	protein_coding	1944.93	700.36	227715	1.4685	0.0730964	1.82118e-90	1.04086e-88	1580.89	1930.8	1825.32	2078.66	728.625	652.475	719.988
ENSMUSG00000028970	Abcb1b	ATP-binding cassette, sub-family B (MDR/TAP), member 1B [Source:MGI Symbol;Acc:MGI:97568]	5	8848147	8916315	protein_coding	1509.04	519.41	18669	1.53384	0.0763949	2.1291e-90	1.21359e-88	1418.68	1523.86	1536.03	1467.23	589.373	482.812	486.039
ENSMUSG00000002835	Chaf1a	chromatin assembly factor 1, subunit A (p150) [Source:MGI Symbol;Acc:MGI:1351331]	17	56347439	56379289	protein_coding	3875.1	1677.01	27221	1.20523	0.0601362	8.05022e-90	4.57636e-88	2783.78	3928.31	3750.5	3946.49	1547.47	1780.98	1702.57
ENSMUSG00000033166	Dis3	DIS3 homolog, exosome endoribonuclease and 3'-5' exoribonuclease [Source:MGI Symbol;Acc:MGI:1919912]	14	99312642	99337206	protein_coding	3790.47	1413.96	72662	1.41602	0.0708418	8.78075e-90	4.97833e-88	3142.15	3534.72	3864.35	3972.36	1454.31	1410.63	1376.95
ENSMUSG00000026547	Tagln2	transgelin 2 [Source:MGI Symbol;Acc:MGI:1312985]	1	172327614	172334947	protein_coding	12372.8	3803.45	21346	1.6949	0.0849634	1.91948e-89	1.07678e-87	7990.72	11918.3	11442.8	13757.1	3715.69	3748.1	3946.56
ENSMUSG00000001518	Itfg2	integrin alpha FG-GAP repeat containing 2 [Source:MGI Symbol;Acc:MGI:1915450]	6	128386407	128401894	protein_coding	422.97	39.68	101142	3.39776	0.170227	1.91475e-89	1.07678e-87	209.815	408.841	410.604	449.466	31.3809	50.4141	37.2407
ENSMUSG00000022407	Adsl	adenylosuccinate lyase [Source:MGI Symbol;Acc:MGI:103202]	15	80832691	80855147	protein_coding	1658.87	629.46	11564	1.39341	0.0699926	7.63917e-89	4.25174e-87	1510	1587.72	1629.35	1759.53	656.057	604.97	627.363
ENSMUSG00000001228	Uhrf1	ubiquitin-like, containing PHD and RING finger domains, 1 [Source:MGI Symbol;Acc:MGI:1338889]	17	56610321	56630486	protein_coding	5535.88	2257.18	18140	1.29022	0.0649334	1.89001e-88	1.04918e-86	4187.6	5400.71	5510.5	5696.43	2032.89	2440.24	2298.42
ENSMUSG00000031672	Got2	glutamatic-oxaloacetic transaminase 2, mitochondrial [Source:MGI Symbol;Acc:MGI:95792]	8	96590762	96615175	protein_coding	7294.65	3299.87	14719	1.14197	0.0574283	2.12898e-88	1.17876e-86	6597.84	7263.84	7411.41	7208.71	3405.81	3013.21	3480.58
ENSMUSG00000026980	Ly75	lymphocyte antigen 75 [Source:MGI Symbol;Acc:MGI:106662]	2	60122447	60213647	protein_coding	2567.49	476.11	17076	2.41987	0.122385	4.07572e-88	2.23912e-86	1007.9	2642.7	2642.8	2416.96	604.082	455.666	368.588
ENSMUSG00000020211	Sf3a2	splicing factor 3a, subunit 2 [Source:MGI Symbol;Acc:MGI:104912]	10	80634032	80640758	protein_coding	2431.5	1018.5	20222	1.25166	0.0631675	6.35295e-88	3.46333e-86	1774.48	2447.33	2388.04	2459.13	1014	946.234	1095.26
ENSMUSG00000041920	Slc16a6	solute carrier family 16 (monocarboxylic acid transporters), member 6 [Source:MGI Symbol;Acc:MGI:2144585]	11	109341681	109364424	protein_coding	473.32	107.44	104681	2.12995	0.107797	1.06538e-87	5.77831e-86	806.721	457.445	485.26	477.258	103.949	107.615	110.767
ENSMUSG00000026281	Dtymk	deoxythymidylate kinase [Source:MGI Symbol;Acc:MGI:108396]	1	93720298	93729656	protein_coding	1460.01	518.02	21915	1.48968	0.0754015	1.38757e-87	7.50665e-86	1381.92	1448.58	1498.71	1432.73	493.269	563.281	497.498
ENSMUSG00000076431	Sox4	SRY (sex determining region Y)-box 4 [Source:MGI Symbol;Acc:MGI:98366]	13	29132902	29137696	protein_coding	2999.08	1447.68	20677	1.0501	0.053009	1.877e-87	1.0103e-85	2048.82	2952.43	3003.01	3041.8	1461.17	1395.11	1486.76
ENSMUSG00000038685	Rtel1	regulator of telomere elongation helicase 1 [Source:MGI Symbol;Acc:MGI:2139369]	2	180961532	180998409	protein_coding	1683.65	623.84	269400	1.42832	0.0723367	2.26305e-87	1.21196e-85	1323.55	1736.38	1719.87	1594.69	602.121	656.353	613.04
ENSMUSG00000056209	Npm3	nucleoplasmin 3 [Source:MGI Symbol;Acc:MGI:894653]	19	45736173	45738030	protein_coding	1601.06	601.36	18150	1.40664	0.071424	3.82595e-87	2.04381e-85	1871.98	1576.28	1523.9	1702.99	622.715	580.732	600.626
ENSMUSG00000001761	Smo	smoothened, frizzled class receptor [Source:MGI Symbol;Acc:MGI:108075]	6	29735502	29761364	protein_coding	1722.31	685.85	319757	1.32264	0.0671917	5.27168e-87	2.80905e-85	2054.44	1713.51	1723.61	1729.82	618.792	743.608	695.16
ENSMUSG00000039316	Rftn1	raftlin lipid raft linker 1 [Source:MGI Symbol;Acc:MGI:1923688]	17	50299285	50497702	protein_coding	1798.56	679.17	76438	1.40076	0.0711186	5.59814e-87	2.97555e-85	1212.23	1713.51	1841.19	1840.99	699.206	666.048	672.243
ENSMUSG00000028385	Snx30	sorting nexin family member 30 [Source:MGI Symbol;Acc:MGI:2443882]	4	59805840	59904737	protein_coding	3122.15	1340.25	209131	1.2166	0.061768	6.47899e-87	3.43516e-85	2225.39	3201.16	3190.58	2974.72	1420.97	1304.95	1294.83
ENSMUSG00000079685	Ulbp1	UL16 binding protein 1 [Source:MGI Symbol;Acc:MGI:1925027]	10	7390362	7423638	protein_coding	18505.5	6862.17	77777	1.42455	0.0724785	7.2551e-87	3.83708e-85	9478.58	18294.9	18472.5	18749.2	7177.4	7195.65	6213.47
ENSMUSG00000022791	Tnk2	tyrosine kinase, non-receptor, 2 [Source:MGI Symbol;Acc:MGI:1858308]	16	32462692	32502311	protein_coding	7995.56	3855.24	51789	1.04966	0.0533446	1.19112e-86	6.2684e-85	4941.76	8290.24	7905.07	7791.39	4073.63	3676.35	3815.74
ENSMUSG00000027067	Ssrp1	structure specific recognition protein 1 [Source:MGI Symbol;Acc:MGI:107912]	2	84867578	84877453	protein_coding	11216.6	5007.16	20833	1.16045	0.0589953	1.30196e-86	6.81798e-85	8405.9	11375.1	10607.6	11667	4956.22	4926.04	5139.22
ENSMUSG00000025582	Nptx1	neuronal pentraxin 1 [Source:MGI Symbol;Acc:MGI:107811]	11	119429545	119438579	protein_coding	11959.6	1058.45	18164	3.48442	0.178316	5.63181e-86	2.93476e-84	3359.32	12823.7	11980.3	11074.7	1300.35	923.936	951.071
ENSMUSG00000023004	Tuba1b	tubulin, alpha 1B [Source:MGI Symbol;Acc:MGI:107804]	15	98829306	98832446	protein_coding	16000.8	4877	22143	1.71144	0.0874235	1.20248e-85	6.22044e-84	11791.2	15091.9	15325.8	17584.8	4263.88	5249.86	5117.26
ENSMUSG00000018446	C1qbp	complement component 1, q subcomponent binding protein [Source:MGI Symbol;Acc:MGI:1194505]	11	70868662	70873852	protein_coding	4230.99	1519.14	12261	1.47301	0.075402	1.23483e-85	6.37228e-84	3946	4109.38	4136.84	4446.74	1569.05	1365.06	1623.31
ENSMUSG00000039542	Ncam1	neural cell adhesion molecule 1 [Source:MGI Symbol;Acc:MGI:97281]	9	49413436	49710225	protein_coding	1652.72	366.17	17967	2.16523	0.111077	1.52192e-85	7.81584e-84	659.187	1794.52	1594.82	1568.82	349.113	430.459	318.933
ENSMUSG00000062937	Mtap	methylthioadenosine phosphorylase [Source:MGI Symbol;Acc:MGI:1914152]	4	89055359	89099318	protein_coding	5829.94	1748.66	66902	1.73098	0.0887839	1.93564e-85	9.91653e-84	4497.12	5694.24	5608.48	6187.11	1896.58	1559.93	1789.47
ENSMUSG00000053801	Grwd1	glutamate-rich WD repeat containing 1 [Source:MGI Symbol;Acc:MGI:2141989]	7	45474647	45480368	protein_coding	1896.9	580.4	101612	1.70149	0.0874236	3.25015e-85	1.65711e-83	1433.93	1841.22	1891.58	1957.91	629.579	514.806	596.807
ENSMUSG00000040034	Nup43	nucleoporin 43 [Source:MGI Symbol;Acc:MGI:1917162]	10	7543267	7554645	protein_coding	895.09	246.8	69912	1.85178	0.0951462	3.36163e-85	1.70984e-83	692.247	820.542	896.797	967.934	275.564	241.406	223.444
ENSMUSG00000021835	Bmp4	bone morphogenetic protein 4 [Source:MGI Symbol;Acc:MGI:88180]	14	46620977	46628126	protein_coding	5924.8	2192.35	12159	1.4293	0.0737045	1.82542e-84	9.21861e-83	3281.79	6039.23	5964.96	5770.23	2398.68	2201.74	1976.62
ENSMUSG00000049764	Zfp280b	zinc finger protein 280B [Source:MGI Symbol;Acc:MGI:1927865]	10	75868484	75879068	protein_coding	1227.33	417	64453	1.55175	0.0800687	2.17485e-84	1.09572e-82	802.541	1288.47	1260.74	1132.77	405.99	438.215	406.783
ENSMUSG00000025059	Gk	glycerol kinase [Source:MGI Symbol;Acc:MGI:106594]	X	84745543	84820425	protein_coding	737.46	154.78	14933	2.24341	0.11593	2.38103e-84	1.19676e-82	466.872	666.154	767.084	779.139	173.576	158.029	132.73
ENSMUSG00000003868	Ruvbl2	RuvB-like protein 2 [Source:MGI Symbol;Acc:MGI:1342299]	7	45071184	45087520	protein_coding	2664.9	1280.26	20174	1.05375	0.054466	5.6817e-84	2.82901e-82	2642.28	2614.11	2650.26	2730.34	1267.98	1225.45	1347.35
ENSMUSG00000036206	Sh3bp4	SH3-domain binding protein 4 [Source:MGI Symbol;Acc:MGI:2138297]	1	88998137	89082790	protein_coding	1087.4	332.64	98402	1.70161	0.0883168	1.63361e-83	8.02129e-82	821.211	1054.03	1061.04	1147.14	320.674	331.57	345.67
ENSMUSG00000022673	Mcm4	minichromosome maintenance complex component 4 [Source:MGI Symbol;Acc:MGI:103199]	16	15441761	15455264	protein_coding	4767.75	2177.4	17217	1.12708	0.0584843	2.71087e-83	1.3189e-81	3619.45	4537.28	4855.4	4910.59	2059.37	2288.03	2184.79
ENSMUSG00000039058	Ak5	adenylate kinase 5 [Source:MGI Symbol;Acc:MGI:2677491]	3	152168452	152373997	protein_coding	376.49	12.3	229949	4.91174	0.255085	7.77547e-83	3.75714e-81	271.973	373.58	364.878	391.007	18.6324	7.75602	10.5038
ENSMUSG00000006442	Srm	spermidine synthase [Source:MGI Symbol;Acc:MGI:102690]	4	148675960	148679450	protein_coding	3913.58	1304.07	20810	1.58107	0.0823156	7.8671e-83	3.7928e-81	4233.92	4036.95	3925	3778.77	1368.01	1227.39	1316.79
ENSMUSG00000038335	Tsr1	TSR1 20S rRNA accumulation [Source:MGI Symbol;Acc:MGI:2144566]	11	74788897	74800168	protein_coding	4108.11	1853.92	104662	1.14592	0.0596755	1.59304e-82	7.66283e-81	3335.04	4129.39	3978.2	4216.74	2011.32	1784.85	1765.59
ENSMUSG00000017499	Cdc6	cell division cycle 6 [Source:MGI Symbol;Acc:MGI:1345150]	11	98798627	98814766	protein_coding	2318.35	847.76	23834	1.44466	0.0754793	1.85074e-82	8.88228e-81	1514.45	2390.15	2335.78	2229.12	780.6	947.204	815.477
ENSMUSG00000019214	Chtf18	CTF18, chromosome transmission fidelity factor 18 [Source:MGI Symbol;Acc:MGI:2384887]	17	25937900	25946393	protein_coding	1561.53	479.94	214901	1.69552	0.088637	2.56244e-82	1.22703e-80	905.839	1582.95	1548.17	1553.49	432.468	566.189	441.159
ENSMUSG00000032118	Fez1	fasciculation and elongation protein zeta 1 (zygin I) [Source:MGI Symbol;Acc:MGI:2670976]	9	36733160	36790220	protein_coding	2061.11	703.07	235180	1.54592	0.0808958	3.9543e-82	1.88081e-80	1210.35	2012.76	2032.49	2138.08	745.296	655.384	708.529
ENSMUSG00000032783	Troap	trophinin associated protein [Source:MGI Symbol;Acc:MGI:1925983]	15	98972456	98981290	protein_coding	1356.27	383.98	78733	1.81271	0.0949161	4.2449e-82	2.01453e-80	989.255	1434.28	1350.33	1284.19	315.77	421.734	414.423
ENSMUSG00000105987	AI506816	expressed sequence AI506816 [Source:MGI Symbol;Acc:MGI:2140929]	5	23903294	23917684	lncRNA	17485	6921.97		1.32883	0.0697298	6.02528e-82	2.85308e-80	20690.9	18373.1	17704.5	16377.2	7599.08	6769.07	6397.77
ENSMUSG00000070509	Rgma	repulsive guidance molecule family member A [Source:MGI Symbol;Acc:MGI:2679262]	7	73025257	73069647	protein_coding	470.25	65.21	244058	2.83885	0.149162	1.40241e-81	6.59658e-80	188.773	456.492	507.656	446.591	70.607	58.1702	66.8423
ENSMUSG00000057134	Ado	2-aminoethanethiol (cysteamine) dioxygenase [Source:MGI Symbol;Acc:MGI:2685083]	10	67380341	67384898	protein_coding	1182.88	436	211488	1.43452	0.0755175	4.03756e-81	1.89081e-79	796.51	1150.28	1152.49	1245.86	440.313	422.703	444.979
ENSMUSG00000028273	Pdlim5	PDZ and LIM domain 5 [Source:MGI Symbol;Acc:MGI:1927489]	3	141945351	142101457	protein_coding	7316.44	3457.22	56376	1.07943	0.0568002	7.30542e-81	3.3987e-79	4335.39	7005.58	7244.37	7699.38	3591.15	3345.75	3434.74
ENSMUSG00000060098	Prmt7	protein arginine N-methyltransferase 7 [Source:MGI Symbol;Acc:MGI:2384879]	8	106937568	106979426	protein_coding	1160.96	405.2	214572	1.51306	0.0798523	8.97491e-81	4.16628e-79	1044.49	1103.59	1184.22	1195.06	425.603	400.405	389.595
ENSMUSG00000023991	Foxp4	forkhead box P4 [Source:MGI Symbol;Acc:MGI:1921373]	17	48178058	48235570	protein_coding	584.22	125.53	74123	2.20794	0.11717	4.27529e-80	1.96747e-78	467.922	578.477	596.31	577.885	126.504	121.188	128.91
ENSMUSG00000019849	Prep	prolyl endopeptidase [Source:MGI Symbol;Acc:MGI:1270863]	10	44943299	45043294	protein_coding	7062.63	3089.37	19072	1.18883	0.0632917	2.88472e-79	1.31897e-77	5732.19	6913.14	7104.39	7170.38	3257.73	2807.68	3202.7
ENSMUSG00000041926	Rnpep	arginyl aminopeptidase (aminopeptidase B) [Source:MGI Symbol;Acc:MGI:2384902]	1	135190450	135211822	protein_coding	6272.02	2824.57	215615	1.14756	0.0611729	5.23978e-79	2.3855e-77	4629.59	6044.94	6428.76	6342.36	3041.01	2746.6	2686.11
ENSMUSG00000019814	Ltv1	LTV1 ribosome biogenesis factor [Source:MGI Symbol;Acc:MGI:2447810]	10	13053884	13068912	protein_coding	2537.3	1045.44	353258	1.27504	0.0680661	7.49378e-79	3.40439e-77	1888.76	2457.81	2449.63	2704.46	1080.68	997.618	1058.02
ENSMUSG00000068329	Htra2	HtrA serine peptidase 2 [Source:MGI Symbol;Acc:MGI:1928676]	6	83028247	83032254	protein_coding	2945.84	1090.79	64704	1.42769	0.076352	9.557e-79	4.32322e-77	2633.51	3178.29	2944.22	2715.01	1178.75	1047.06	1046.56
ENSMUSG00000002870	Mcm2	minichromosome maintenance complex component 2 [Source:MGI Symbol;Acc:MGI:105380]	6	88860456	88875762	protein_coding	5162.22	2125.34	17216	1.27568	0.0682006	1.1381e-78	5.13738e-77	4531.05	4956.61	5200.68	5329.38	1875.99	2256.03	2243.99
ENSMUSG00000033855	Ston1	stonin 1 [Source:MGI Symbol;Acc:MGI:1924307]	17	88905112	88970014	protein_coding	3516.17	1455.98	77057	1.26689	0.0679099	2.29321e-78	1.02861e-76	2301.74	3445.13	3409.88	3693.48	1554.34	1427.11	1386.5
ENSMUSG00000042364	Snx18	sorting nexin 18 [Source:MGI Symbol;Acc:MGI:2137642]	13	113728715	113755100	protein_coding	1232.86	458.98	170625	1.41915	0.0761099	2.40127e-78	1.07481e-76	926.514	1172.2	1238.35	1288.02	446.197	488.629	442.114
ENSMUSG00000040658	Dnph1	2'-deoxynucleoside 5'-phosphate N-hydrolase 1 [Source:MGI Symbol;Acc:MGI:3039376]	17	46807637	46810550	protein_coding	389.94	59.92	381101	2.68733	0.14421	2.65032e-78	1.18307e-76	444.785	371.674	396.607	401.549	54.9166	46.5361	78.301
ENSMUSG00000069910	Spdl1	spindle apparatus coiled-coil protein 1 [Source:MGI Symbol;Acc:MGI:1917635]	11	34700017	34724468	protein_coding	908.52	303.67	70385	1.57453	0.0846093	5.15002e-78	2.2859e-76	637.618	871.051	920.127	934.391	311.848	283.095	316.069
ENSMUSG00000027323	Rad51	RAD51 recombinase [Source:MGI Symbol;Acc:MGI:97890]	2	118943274	118977926	protein_coding	1978.66	676.45	19361	1.54179	0.0829195	6.76552e-78	2.99047e-76	1419.76	1873.62	1957.84	2104.54	600.16	740.7	688.476
ENSMUSG00000032788	Pdxk	pyridoxal (pyridoxine, vitamin B6) kinase [Source:MGI Symbol;Acc:MGI:1351869]	10	78272578	78300809	protein_coding	1542.86	636.43	216134	1.27309	0.0685225	1.16636e-77	5.12355e-76	1278.77	1511.47	1508.04	1609.07	682.535	615.634	611.13
ENSMUSG00000028066	Pmf1	polyamine-modulated factor 1 [Source:MGI Symbol;Acc:MGI:1914287]	3	88301450	88317638	protein_coding	1443.79	411.71	67037	1.80258	0.0971233	1.18133e-77	5.17859e-76	1136.95	1461.92	1416.59	1452.86	347.151	438.215	449.753
ENSMUSG00000078812	Eif5a	eukaryotic translation initiation factor 5A [Source:MGI Symbol;Acc:MGI:106248]	11	69807540	69812784	protein_coding	21844	8316.04	276770	1.39078	0.0748007	1.20525e-77	5.27261e-76	19798.4	21357.9	21266.5	22907.4	8601.31	7605.75	8741.07
ENSMUSG00000027496	Aurka	aurora kinase A [Source:MGI Symbol;Acc:MGI:894678]	2	172198110	172212455	protein_coding	1907.76	652.52	20878	1.54524	0.083226	2.36834e-77	1.02972e-75	1637.79	1813.58	1861.72	2047.99	586.431	691.255	679.882
ENSMUSG00000028194	Ddah1	dimethylarginine dimethylaminohydrolase 1 [Source:MGI Symbol;Acc:MGI:1916469]	3	145464430	145600032	protein_coding	6051.33	1538.03	69219	1.96755	0.106493	4.45275e-77	1.92418e-75	2809.65	5644.68	5973.36	6535.95	1833.82	1368.94	1411.33
ENSMUSG00000033581	Igf2bp2	insulin-like growth factor 2 mRNA binding protein 2 [Source:MGI Symbol;Acc:MGI:1890358]	16	21877759	21982049	protein_coding	630.61	160.23	319765	1.96438	0.107037	3.42124e-76	1.46356e-74	470.323	585.148	658.833	647.845	146.117	151.242	183.339
ENSMUSG00000025980	Hspd1	heat shock protein 1 (chaperonin) [Source:MGI Symbol;Acc:MGI:96242]	1	55116994	55127402	protein_coding	15018.7	5293.09	15510	1.49539	0.0816007	4.2377e-76	1.80557e-74	18459.2	13886.3	15195.2	15974.7	5972.18	4885.32	5021.77
ENSMUSG00000028044	Cks1b	CDC28 protein kinase 1b [Source:MGI Symbol;Acc:MGI:1889208]	3	89322779	89325690	protein_coding	2200.99	676.03	54124	1.69533	0.0931085	7.32952e-75	3.06155e-73	1779.6	2157.62	2184.6	2260.75	644.289	643.75	740.04
ENSMUSG00000018293	Pfn1	profilin 1 [Source:MGI Symbol;Acc:MGI:97549]	11	70542676	70545470	protein_coding	28760.2	11572.1	18643	1.3082	0.0717988	9.05135e-75	3.75861e-73	20203.3	28982	28547.3	28751.5	11093.1	11214.2	12408.8
ENSMUSG00000041506	Rrp9	ribosomal RNA processing 9, U3 small nucleolar RNA binding protein [Source:MGI Symbol;Acc:MGI:2384313]	9	106353162	106362623	protein_coding	1688.22	699.06	27966	1.26729	0.0695803	9.84028e-75	4.07825e-73	1507.53	1730.67	1639.62	1694.36	757.064	660.231	679.882
ENSMUSG00000022221	Ripk3	receptor-interacting serine-threonine kinase 3 [Source:MGI Symbol;Acc:MGI:2154952]	14	56022452	56026322	protein_coding	2591.94	925.39	56532	1.48059	0.0814557	1.83453e-74	7.5443e-73	931.935	2665.57	2583.07	2527.17	913.969	961.747	900.462
ENSMUSG00000003526	Prodh	proline dehydrogenase [Source:MGI Symbol;Acc:MGI:97770]	16	17878221	17908067	protein_coding	279.91	27.81	19125	3.31442	0.182654	2.78367e-74	1.14254e-72	694.774	282.091	288.356	269.296	32.3616	31.0241	20.0527
ENSMUSG00000038279	Nop2	NOP2 nucleolar protein [Source:MGI Symbol;Acc:MGI:107891]	6	125108872	125121716	protein_coding	4946.29	2299.08	110109	1.10355	0.0606412	2.93004e-74	1.19799e-72	4449.38	5043.33	5039.24	4756.29	2434.96	2160.05	2302.24
ENSMUSG00000097183	Gm17501	predicted gene, 17501 [Source:MGI Symbol;Acc:MGI:4937135]	3	145356067	145383764	lncRNA	419.7	37.81		3.45427	0.191061	5.5157e-74	2.24224e-72	130.185	453.633	374.21	431.258	43.1487	37.8106	32.4663
ENSMUSG00000028967	Errfi1	ERBB receptor feedback inhibitor 1 [Source:MGI Symbol;Acc:MGI:1921405]	4	150938376	150953349	protein_coding	2074.51	789.4	74155	1.38794	0.0767078	7.1027e-74	2.88188e-72	953.125	1997.51	2073.55	2152.45	829.633	713.554	825.025
ENSMUSG00000000751	Rpa1	replication protein A1 [Source:MGI Symbol;Acc:MGI:1915525]	11	75188992	75239150	protein_coding	7386.97	3317.06	68275	1.15173	0.0635992	1.01035e-73	4.08386e-72	5374.24	7031.31	7211.71	7917.89	3189.08	3265.28	3496.81
ENSMUSG00000020493	Prr11	proline rich 11 [Source:MGI Symbol;Acc:MGI:2444496]	11	86979979	86999534	protein_coding	1741.18	506.62	270906	1.77274	0.0981809	1.06265e-73	4.28709e-72	1157.95	1544.83	1649.88	2028.83	479.539	536.135	504.182
ENSMUSG00000008575	Nfib	nuclear factor I/B [Source:MGI Symbol;Acc:MGI:103188]	4	82208410	82623987	protein_coding	5501.9	2632.11	18028	1.06057	0.0586552	1.6783e-73	6.74525e-72	4226.23	5172.94	5429.31	5903.44	2628.15	2663.22	2604.94
ENSMUSG00000039231	Suv39h1	suppressor of variegation 3-9 1 [Source:MGI Symbol;Acc:MGI:1099440]	X	7927410	7940999	protein_coding	1916.23	689.78	20937	1.46737	0.0816579	6.59153e-73	2.6146e-71	1580.83	1980.36	1844.92	1923.41	601.14	732.944	735.266
ENSMUSG00000008136	Fhl2	four and a half LIM domains 2 [Source:MGI Symbol;Acc:MGI:1338762]	1	43162234	43236144	protein_coding	898.13	177.56	14200	2.32669	0.129728	6.9553e-73	2.75375e-71	352.013	843.414	908.929	942.058	202.995	143.486	186.204
ENSMUSG00000026020	Nop58	NOP58 ribonucleoprotein [Source:MGI Symbol;Acc:MGI:1933184]	1	59724130	59758203	protein_coding	5826.16	2171.24	55989	1.41858	0.0791015	1.47789e-72	5.81876e-71	5322.49	5418.82	5659.81	6399.86	2237.85	2144.54	2131.32
ENSMUSG00000021193	Pitrm1	pitrilysin metallepetidase 1 [Source:MGI Symbol;Acc:MGI:1916867]	13	6598185	6630551	protein_coding	3641.39	1598.51	69617	1.18564	0.0660466	2.05769e-72	8.0866e-71	3520.16	3632.88	3619.85	3671.44	1794.6	1500.79	1500.13
ENSMUSG00000037544	Dlgap5	DLG associated protein 5 [Source:MGI Symbol;Acc:MGI:2183453]	14	47625236	47655864	protein_coding	1716.45	672.25	218977	1.34637	0.0751914	2.23385e-72	8.7627e-71	1078.04	1715.42	1700.28	1733.66	636.444	729.066	651.235
ENSMUSG00000035365	Parpbp	PARP1 binding protein [Source:MGI Symbol;Acc:MGI:1922567]	10	87927294	87982803	protein_coding	1067.26	415.31	75317	1.35596	0.075744	2.67735e-72	1.04831e-70	987.241	1061.65	1025.58	1114.56	395.203	438.215	412.513
ENSMUSG00000027018	Hat1	histone aminotransferase 1 [Source:MGI Symbol;Acc:MGI:96013]	2	71219302	71271966	protein_coding	2384.97	939.54	107435	1.3373	0.0748574	3.67294e-72	1.42501e-70	1808.71	2208.12	2425.37	2521.42	908.085	999.557	910.966
ENSMUSG00000049107	Ntf3	neurotrophin 3 [Source:MGI Symbol;Acc:MGI:97380]	6	126078375	126143873	protein_coding	394.33	14.2	18205	4.76766	0.26773	1.56933e-71	5.99021e-70	103.667	438.385	391.941	352.673	15.6905	10.6645	16.2331
ENSMUSG00000033706	Smyd5	SET and MYND domain containing 5 [Source:MGI Symbol;Acc:MGI:108048]	6	85408971	85423417	protein_coding	1919.94	868.63	232187	1.14033	0.064343	8.67752e-71	3.27696e-69	1750.69	1863.14	1954.1	1942.58	901.22	836.681	867.996
ENSMUSG00000051378	Kif18b	kinesin family member 18B [Source:MGI Symbol;Acc:MGI:2446979]	11	102796355	102815950	protein_coding	2123.38	762.73	70218	1.47002	0.0832474	1.57338e-70	5.93114e-69	1616.04	2169.05	2109.01	2092.08	669.786	877.4	740.995
ENSMUSG00000040204	Pclaf	PCNA clamp associated factor [Source:MGI Symbol;Acc:MGI:1915276]	9	65797519	65810548	protein_coding	3310.27	1093.03	68026	1.58997	0.0901766	2.02661e-70	7.61268e-69	1949.69	3142.07	3242.84	3545.9	958.098	1117.84	1203.16
ENSMUSG00000022325	Pop1	processing of precursor 1, ribonuclease P/MRP family, (S. cerevisiae) [Source:MGI Symbol;Acc:MGI:1914974]	15	34495450	34530794	protein_coding	945.26	306.38	67724	1.62029	0.0917993	2.61231e-70	9.74392e-69	974.133	975.883	934.125	925.766	336.364	272.43	310.339
ENSMUSG00000029594	Rbm19	RNA binding motif protein 19 [Source:MGI Symbol;Acc:MGI:1921361]	5	120254530	120337046	protein_coding	1267.47	484.25	74111	1.38077	0.0784034	3.23937e-70	1.20406e-68	1066.19	1230.34	1249.54	1322.52	498.172	486.69	467.896
ENSMUSG00000034317	Trim59	tripartite motif-containing 59 [Source:MGI Symbol;Acc:MGI:1914199]	3	68942621	68952088	protein_coding	2178.07	757.06	66949	1.5166	0.0862379	4.91732e-70	1.82138e-68	1573.91	2054.69	2054.89	2424.63	724.703	794.023	752.454
ENSMUSG00000031530	Dusp4	dual specificity phosphatase 4 [Source:MGI Symbol;Acc:MGI:2442191]	8	35274451	35287048	protein_coding	3581.95	1097.01	319520	1.70023	0.0967269	6.64852e-70	2.45833e-68	2203.52	3512.8	3575.99	3657.06	1338.59	929.753	1022.69
ENSMUSG00000026072	Il1r1	interleukin 1 receptor, type I [Source:MGI Symbol;Acc:MGI:96545]	1	40264240	40356417	protein_coding	492.57	106.32	16177	2.20129	0.125372	6.66939e-70	2.46177e-68	462.849	451.727	512.322	513.676	111.794	124.096	83.0755
ENSMUSG00000084883	Ccdc85c	coiled-coil domain containing 85C [Source:MGI Symbol;Acc:MGI:3644008]	12	108169861	108241684	protein_coding	2411.7	935.22	668158	1.36153	0.0776679	2.25913e-69	8.25281e-68	1806.5	2449.24	2208.87	2577	942.408	903.576	959.665
ENSMUSG00000030978	Rrm1	ribonucleotide reductase M1 [Source:MGI Symbol;Acc:MGI:98180]	7	102090902	102118978	protein_coding	9544.21	4251.52	20133	1.16411	0.0663366	3.1894e-69	1.15914e-67	7776.81	9081.24	9452.3	10099.1	3874.56	4530.49	4349.53
ENSMUSG00000023110	Prmt5	protein arginine N-methyltransferase 5 [Source:MGI Symbol;Acc:MGI:1351645]	14	54744644	54754982	protein_coding	2300.45	1077.63	27374	1.09101	0.0624564	9.91024e-69	3.57121e-67	2433.87	2224.33	2264.86	2412.17	1115.98	1008.28	1108.63
ENSMUSG00000043091	Tuba1c	tubulin, alpha 1C [Source:MGI Symbol;Acc:MGI:1095409]	15	98927772	98935991	protein_coding	10207.6	4414.56	22146	1.20523	0.069064	1.00382e-68	3.6112e-67	7042.24	9517.71	10226.8	10878.2	4643.39	4218.31	4381.99
ENSMUSG00000041219	Arhgap11a	Rho GTPase activating protein 11A [Source:MGI Symbol;Acc:MGI:2444300]	2	113661837	113679006	protein_coding	4188.24	1947.27	228482	1.10077	0.0630719	1.01893e-68	3.65937e-67	2997.43	4150.36	4121.91	4292.45	1837.74	2104.79	1899.28
ENSMUSG00000024165	Jpt2	Jupiter microtubule associated homolog 2 [Source:MGI Symbol;Acc:MGI:1196260]	17	25156393	25179663	protein_coding	4655.34	1600.22	52009	1.53497	0.0880628	1.08582e-68	3.89303e-67	3063.94	4371.46	4602.5	4992.05	1758.31	1462.01	1580.34
ENSMUSG00000066551	Hmgb1	high mobility group box 1 [Source:MGI Symbol;Acc:MGI:96113]	5	148983512	149121299	protein_coding	4825.55	1708.91	15289	1.49083	0.0855944	1.19093e-68	4.25552e-67	4113.05	4300.94	4764.88	5410.84	1692.61	1606.47	1827.66
ENSMUSG00000021367	Edn1	endothelin 1 [Source:MGI Symbol;Acc:MGI:95283]	13	42454952	42461466	protein_coding	4260.29	271.51	13614	3.946	0.228195	3.24147e-68	1.14862e-66	1397.65	4048.39	4301.08	4431.41	381.474	222.986	210.076
ENSMUSG00000027784	Ppm1l	protein phosphatase 1 (formerly 2C)-like [Source:MGI Symbol;Acc:MGI:2139740]	3	69224194	69468135	protein_coding	1193.26	450.52	242083	1.3987	0.0805904	3.69243e-68	1.30624e-66	879.3	1202.7	1194.49	1182.6	433.449	475.056	443.069
ENSMUSG00000019947	Arid5b	AT rich interactive domain 5B (MRF1-like) [Source:MGI Symbol;Acc:MGI:2175912]	10	67928350	68114570	protein_coding	3492.34	1655.97	71371	1.07285	0.0617297	3.91055e-68	1.3811e-66	1884.8	3434.65	3433.21	3609.15	1762.23	1591.92	1613.77
ENSMUSG00000038644	Pold1	polymerase (DNA directed), delta 1, catalytic subunit [Source:MGI Symbol;Acc:MGI:97741]	7	44182170	44198273	protein_coding	2512.47	882.33	18971	1.50255	0.0866612	4.63413e-68	1.63123e-66	1803.45	2623.64	2583.07	2330.71	774.716	932.661	939.612
ENSMUSG00000039239	Tgfb2	transforming growth factor, beta 2 [Source:MGI Symbol;Acc:MGI:98726]	1	186354989	186438186	protein_coding	1675.35	469.48	21808	1.82572	0.105607	7.41303e-68	2.59652e-66	1194.96	1816.44	1702.14	1507.48	529.553	470.209	408.693
ENSMUSG00000004356	Utp20	UTP20 small subunit processome component [Source:MGI Symbol;Acc:MGI:1917933]	10	88582469	88662666	protein_coding	5586.21	2407.91	70683	1.20825	0.0698157	8.95041e-68	3.11958e-66	5334.73	5602.75	5590.75	5565.14	2689.93	2343.29	2190.52
ENSMUSG00000092500	Gm20400	predicted gene 20400 [Source:MGI Symbol;Acc:MGI:5141865]	6	142107219	142119522	lncRNA	667.15	52.72		3.64186	0.211377	1.48031e-67	5.12588e-66	180.049	785.28	674.698	541.468	72.5683	39.7496	45.8347
ENSMUSG00000029581	Fscn1	fascin actin-bundling protein 1 [Source:MGI Symbol;Acc:MGI:1352745]	5	142946098	142958940	protein_coding	12274	5503.86	14086	1.15304	0.0666491	1.55818e-67	5.38675e-66	7811.44	12264.3	11983.1	12574.5	5244.53	5341.96	5925.1
ENSMUSG00000029093	Sorcs2	sortilin-related VPS10 domain containing receptor 2 [Source:MGI Symbol;Acc:MGI:1932289]	5	36174524	36555483	protein_coding	1649.75	356.84	81840	2.19807	0.127539	1.92729e-67	6.64118e-66	725.792	1800.24	1639.62	1509.4	445.217	306.363	318.933
ENSMUSG00000056121	Fez2	fasciculation and elongation protein zeta 2 (zygin II) [Source:MGI Symbol;Acc:MGI:2675856]	17	78676641	78725581	protein_coding	6817.56	2385.18	225020	1.50831	0.08745	2.28194e-67	7.78752e-66	4224.61	6372.78	6690.05	7389.84	2642.86	2209.5	2303.2
ENSMUSG00000025134	Alyref	Aly/REF export factor [Source:MGI Symbol;Acc:MGI:1341044]	11	120482947	120489191	protein_coding	3439.4	1232.11	21681	1.47405	0.0855099	2.74029e-67	9.33675e-66	2414.39	3198.3	3471.47	3648.44	1139.52	1177.95	1378.86
ENSMUSG00000002055	Spag5	sperm associated antigen 5 [Source:MGI Symbol;Acc:MGI:1927470]	11	78192355	78213283	protein_coding	1920.75	751.8	54141	1.3506	0.078518	1.19657e-66	4.04457e-65	1470.61	1907.93	1961.57	1892.74	650.173	826.986	778.236
ENSMUSG00000030007	Cct7	chaperonin containing Tcp1, subunit 7 (eta) [Source:MGI Symbol;Acc:MGI:107184]	6	85428496	85445457	protein_coding	12297.7	5695.13	12468	1.1076	0.0645726	2.59305e-66	8.73705e-65	9383.61	11779.2	12149.2	12964.6	6076.13	5470.9	5538.37
ENSMUSG00000046179	E2f8	E2F transcription factor 8 [Source:MGI Symbol;Acc:MGI:1922038]	7	48516177	48531344	protein_coding	1840.8	643.02	108961	1.51027	0.0883163	2.94631e-66	9.91161e-65	1274.12	1783.08	1818.79	1920.53	536.417	724.218	668.423
ENSMUSG00000074221	Zfp568	zinc finger protein 568 [Source:MGI Symbol;Acc:MGI:2142347]	7	29683380	29727707	protein_coding	1696.14	699.38	243905	1.27359	0.074922	2.49577e-65	8.25235e-64	1258.91	1703.98	1688.14	1696.28	769.813	638.902	689.431
ENSMUSG00000045763	Basp1	brain abundant, membrane attached signal protein 1 [Source:MGI Symbol;Acc:MGI:1917600]	15	25363363	25413850	protein_coding	712.6	135.27	70350	2.38323	0.140748	2.8042e-65	9.25778e-64	271.469	713.805	643.902	780.097	153.963	110.523	141.324
ENSMUSG00000026019	Wdr12	WD repeat domain 12 [Source:MGI Symbol;Acc:MGI:1927241]	1	60108944	60137804	protein_coding	2209.69	919.73	57750	1.25938	0.0741944	3.24373e-65	1.06922e-63	2351.6	2149.04	2142.61	2337.42	1007.13	875.461	876.59
ENSMUSG00000037628	Cdkn3	cyclin-dependent kinase inhibitor 3 [Source:MGI Symbol;Acc:MGI:1919641]	14	46997998	47009126	protein_coding	612.75	129.38	72391	2.22962	0.132042	6.507e-65	2.13826e-63	326.554	582.289	585.111	670.845	129.446	121.188	137.504
ENSMUSG00000023832	Acat2	acetyl-Coenzyme A acetyltransferase 2 [Source:MGI Symbol;Acc:MGI:87871]	17	13161777	13179634	protein_coding	1347.89	451.23	110460	1.57266	0.0929323	7.15221e-65	2.34304e-63	1126.21	1294.19	1351.26	1398.23	524.649	392.649	436.385
ENSMUSG00000031004	Mki67	antigen identified by monoclonal antibody Ki 67 [Source:MGI Symbol;Acc:MGI:106035]	7	135291513	135318090	protein_coding	11353.3	3841.44	17345	1.55702	0.0920601	8.47434e-65	2.76763e-63	9468.28	11076.8	11307.5	11675.6	3244.98	4273.57	4005.77
ENSMUSG00000058290	Espl1	extra spindle pole bodies 1, separase [Source:MGI Symbol;Acc:MGI:2146156]	15	102204701	102232792	protein_coding	2475.27	767.39	105988	1.68061	0.0995569	1.00083e-64	3.26359e-63	2055.59	2659.85	2520.55	2245.41	625.657	868.674	807.837
ENSMUSG00000028792	Ak2	adenylate kinase 2 [Source:MGI Symbol;Acc:MGI:87978]	4	128885751	128905322	protein_coding	3344.77	1363.89	11637	1.28778	0.0763665	1.78914e-64	5.80747e-63	3377.05	3326.01	3418.28	3290.02	1353.3	1249.69	1488.67
ENSMUSG00000039197	Adk	adenosine kinase [Source:MGI Symbol;Acc:MGI:87930]	14	21102642	21498637	protein_coding	1452.44	424.49	11534	1.76691	0.104853	1.86827e-64	6.05507e-63	1142.34	1341.84	1438.98	1576.49	497.191	377.136	399.144
ENSMUSG00000027613	Eif6	eukaryotic translation initiation factor 6 [Source:MGI Symbol;Acc:MGI:1196288]	2	155661752	155668845	protein_coding	4571.66	1837.67	16418	1.30768	0.0777635	3.5948e-64	1.15626e-62	3253.95	4406.72	4485.85	4822.42	1900.51	1720.87	1891.64
ENSMUSG00000028832	Stmn1	stathmin 1 [Source:MGI Symbol;Acc:MGI:96739]	4	134195631	134201154	protein_coding	2087.01	622.32	16765	1.73682	0.10347	5.28961e-64	1.69627e-62	1401.28	2187.16	1957.84	2116.04	526.611	676.713	663.649
ENSMUSG00000027597	Ahcy	S-adenosylhomocysteine hydrolase [Source:MGI Symbol;Acc:MGI:87968]	2	154901230	154916417	protein_coding	1280.49	360.56	269378	1.81381	0.108437	6.19433e-64	1.9834e-62	1294.35	1257.97	1216.88	1366.61	412.855	344.173	324.663
ENSMUSG00000062797	Hikeshi	heat shock protein nuclear import factor [Source:MGI Symbol;Acc:MGI:96738]	7	89566737	89590412	protein_coding	770.76	257.16	67669	1.57574	0.0943355	2.41017e-63	7.65958e-62	558.884	742.395	813.743	756.138	256.931	243.345	271.189
ENSMUSG00000021177	Tdp1	tyrosyl-DNA phosphodiesterase 1 [Source:MGI Symbol;Acc:MGI:1920036]	12	99850776	99921478	protein_coding	740.91	283.41	104884	1.38046	0.0826053	2.67005e-63	8.47283e-62	668.118	757.643	754.952	710.137	290.273	280.186	279.783
ENSMUSG00000005481	Ddx39a	DEAD box helicase 39a [Source:MGI Symbol;Acc:MGI:1915528]	8	84441806	84453521	protein_coding	4350.19	1985.1	68278	1.12664	0.0674673	3.29911e-63	1.04378e-61	3561.79	4239.94	4495.19	4315.45	2028.97	1952.58	1973.76
ENSMUSG00000043008	Klhl6	kelch-like 6 [Source:MGI Symbol;Acc:MGI:2686922]	16	19765246	19801787	protein_coding	789.02	268.8	239743	1.54478	0.0926595	3.60575e-63	1.13911e-61	611.933	788.14	762.418	816.514	281.447	238.498	286.467
ENSMUSG00000038482	Tfdp1	transcription factor Dp 1 [Source:MGI Symbol;Acc:MGI:101934]	8	13388751	13428448	protein_coding	5653.55	2639.34	21781	1.09693	0.0655179	3.72451e-63	1.17488e-61	5622.17	5550.33	5573.02	5837.31	2374.16	2708.79	2835.07
ENSMUSG00000039497	Dse	dermatan sulfate epimerase [Source:MGI Symbol;Acc:MGI:2443455]	10	34027389	34083711	protein_coding	1063.94	373.42	212898	1.50341	0.0901866	4.10173e-63	1.29195e-61	557.977	1047.36	1078.77	1065.69	411.874	370.35	338.031
ENSMUSG00000027326	Knl1	kinetochore scaffold 1 [Source:MGI Symbol;Acc:MGI:1923714]	2	118877600	118935982	protein_coding	1405.3	538.09	76464	1.37893	0.0830109	1.47968e-62	4.61961e-61	1122.85	1342.79	1423.12	1449.98	469.733	607.878	536.649
ENSMUSG00000018189	Uchl5	ubiquitin carboxyl-terminal esterase L5 [Source:MGI Symbol;Acc:MGI:1914848]	1	143653010	143683204	protein_coding	1876.42	612.83	56207	1.60669	0.0968644	1.61234e-62	5.02638e-61	1436.38	1677.3	1787.06	2164.91	632.521	630.177	575.799
ENSMUSG00000060950	Trmt61a	tRNA methyltransferase 61A [Source:MGI Symbol;Acc:MGI:2443487]	12	111644539	111650336	protein_coding	817.56	304.99	328162	1.4158	0.0854032	2.26955e-62	7.03394e-61	614.012	807.2	818.409	827.056	304.002	306.363	304.61
ENSMUSG00000035397	Klf16	Kruppel-like factor 16 [Source:MGI Symbol;Acc:MGI:2153049]	10	80402958	80413155	protein_coding	1379.87	550.29	118445	1.3202	0.0798865	6.22152e-62	1.92261e-60	951.097	1414.27	1322.33	1403.02	529.553	525.47	595.852
ENSMUSG00000058056	Palld	palladin, cytoskeletal associated protein [Source:MGI Symbol;Acc:MGI:1919583]	8	61964467	62355724	protein_coding	10149.1	4979.97	72333	1.02361	0.0619258	8.54871e-62	2.6303e-60	7539.67	10099.1	9931.03	10417.3	5238.65	5104.43	4596.84
ENSMUSG00000037643	Prkci	protein kinase C, iota [Source:MGI Symbol;Acc:MGI:99260]	3	31049896	31107108	protein_coding	1822.68	771.44	18759	1.23537	0.0748391	9.11448e-62	2.80033e-60	1243.34	1792.61	1735.74	1939.7	839.439	731.974	742.905
ENSMUSG00000025364	Pa2g4	proliferation-associated 2G4 [Source:MGI Symbol;Acc:MGI:894684]	10	128393635	128401856	protein_coding	9234.92	3927.31	18813	1.225	0.074442	9.34712e-62	2.86766e-60	12213.6	8659.05	8836.39	10209.3	4264.86	3622.06	3895
ENSMUSG00000001525	Tubb5	tubulin, beta 5 class I [Source:MGI Symbol;Acc:MGI:107812]	17	36144813	36149198	protein_coding	42444	19378.8	22154	1.12678	0.0682159	9.53186e-62	2.92013e-60	33704.9	41390.2	42552.6	43389.3	17303.6	19933.9	20898.7
ENSMUSG00000017716	Birc5	baculoviral IAP repeat-containing 5 [Source:MGI Symbol;Acc:MGI:1203517]	11	117740077	117746569	protein_coding	2844.78	926.59	11799	1.61086	0.0977802	1.21353e-61	3.71235e-60	2369.78	2759.92	2723.99	3050.43	757.064	967.564	1055.15
ENSMUSG00000027968	Larp7	La ribonucleoprotein 7, transcriptional regulator [Source:MGI Symbol;Acc:MGI:107634]	3	127330363	127346998	protein_coding	1675.97	685.51	28036	1.28338	0.0778924	1.2401e-61	3.78818e-60	1214.85	1605.82	1642.42	1779.66	684.496	686.408	685.611
ENSMUSG00000015869	Prpsap1	phosphoribosyl pyrophosphate synthetase-associated protein 1 [Source:MGI Symbol;Acc:MGI:1915013]	11	116361671	116385461	protein_coding	2809.23	1342.66	67763	1.0597	0.0644715	2.58927e-61	7.81966e-60	2107.64	2910.49	2845.3	2671.88	1360.17	1257.44	1410.37
ENSMUSG00000001785	Pwp1	PWP1 homolog, endonuclein [Source:MGI Symbol;Acc:MGI:1914735]	10	85665358	85724960	protein_coding	2579.36	1140.89	103136	1.1719	0.0714806	6.03861e-61	1.80826e-59	2511.08	2474.01	2458.03	2806.05	1196.4	1105.23	1121.04
ENSMUSG00000026037	Orc2	origin recognition complex, subunit 2 [Source:MGI Symbol;Acc:MGI:1328306]	1	58501930	58544268	protein_coding	1781.43	706.63	18393	1.32769	0.0813102	1.44078e-60	4.28425e-59	1612.88	1687.78	1691.88	1964.62	752.161	654.414	713.303
ENSMUSG00000024803	Ankrd1	ankyrin repeat domain 1 (cardiac muscle) [Source:MGI Symbol;Acc:MGI:1097717]	19	36089361	36097499	protein_coding	256.38	9.04	107765	4.78208	0.291715	1.72884e-60	5.1271e-59	237.852	230.628	251.962	286.547	11.7678	5.81702	9.54891
ENSMUSG00000035828	Pim3	proviral integration site 3 [Source:MGI Symbol;Acc:MGI:1355297]	15	88746389	88749929	protein_coding	692.57	255.57	223775	1.43115	0.0877259	1.84598e-60	5.4662e-59	507.093	698.557	671.898	707.262	254.97	248.193	263.55
ENSMUSG00000044934	Zfp367	zinc finger protein 367 [Source:MGI Symbol;Acc:MGI:2442266]	13	64280832	64301016	protein_coding	2215.33	970.49	238673	1.1856	0.0726316	1.93889e-60	5.73336e-59	1276.39	2091.86	2202.33	2351.79	916.911	1063.54	931.018
ENSMUSG00000078521	Aunip	aurora kinase A and ninein interacting protein [Source:MGI Symbol;Acc:MGI:1917135]	4	134238310	134251238	protein_coding	464.29	103.52	69885	2.15057	0.132191	2.13333e-60	6.29954e-59	324.776	436.479	428.335	528.051	94.1427	103.737	112.677
ENSMUSG00000022471	Xrcc6	X-ray repair complementing defective repair in Chinese hamster cells 6 [Source:MGI Symbol;Acc:MGI:95606]	15	81872036	81924286	protein_coding	1125.99	459.35	14375	1.28719	0.0790581	3.44019e-60	1.00608e-58	1187.4	1053.08	1104.9	1219.98	448.158	431.429	498.453
ENSMUSG00000003038	Hmgn2	high mobility group nucleosomal binding domain 2 [Source:MGI Symbol;Acc:MGI:96136]	4	133692049	133695961	protein_coding	1146.45	320.3	15331	1.82846	0.112575	3.80764e-60	1.10744e-58	696.684	1128.36	1122.63	1188.35	269.68	308.302	382.911
ENSMUSG00000032078	Zpr1	ZPR1 zinc finger [Source:MGI Symbol;Acc:MGI:1330262]	9	46184362	46193941	protein_coding	1541.86	738.95	22687	1.05686	0.0648997	4.46105e-60	1.29043e-58	1446.64	1604.87	1493.11	1527.61	717.838	748.456	750.544
ENSMUSG00000018932	Map2k3	mitogen-activated protein kinase kinase 3 [Source:MGI Symbol;Acc:MGI:1346868]	11	60822859	60843637	protein_coding	5902.15	2937.38	26397	1.00466	0.0618092	1.21787e-59	3.48963e-58	4745.88	5985.86	5759.66	5960.94	3013.55	2821.25	2977.35
ENSMUSG00000022881	Rfc4	replication factor C (activator 1) 4 [Source:MGI Symbol;Acc:MGI:2146571]	16	22932693	22946487	protein_coding	804.32	231.9	106344	1.78366	0.110405	1.64903e-59	4.69344e-58	571.961	709.04	818.409	885.515	197.111	262.735	235.858
ENSMUSG00000002297	Dbf4	DBF4 zinc finger [Source:MGI Symbol;Acc:MGI:1351328]	5	8446973	8472716	protein_coding	1916.82	865.96	27214	1.14169	0.0705381	2.06843e-59	5.87927e-58	1512.07	1819.3	1883.18	2047.99	875.723	857.04	865.131
ENSMUSG00000046152	Fut10	fucosyltransferase 10 [Source:MGI Symbol;Acc:MGI:2384748]	8	31677359	31751766	protein_coding	482.05	134.27	171167	1.83358	0.113836	3.72587e-59	1.0548e-57	373.678	446.962	511.389	487.8	123.562	154.151	125.091
ENSMUSG00000064254	Ethe1	ethylmalonic encephalopathy 1 [Source:MGI Symbol;Acc:MGI:1913321]	7	24286968	24308350	protein_coding	1500.66	555.4	66071	1.4273	0.0885334	4.05795e-59	1.14576e-57	1208.41	1518.15	1546.3	1437.53	620.753	495.416	550.017
ENSMUSG00000025747	Tyms	thymidylate synthase [Source:MGI Symbol;Acc:MGI:98878]	5	30263200	30278615	protein_coding	2124.64	879.13	22171	1.26712	0.0786364	5.26584e-59	1.48091e-57	1586.36	1974.64	2115.55	2283.75	873.762	883.217	880.409
ENSMUSG00000032478	Nme6	NME/NM23 nucleoside diphosphate kinase 6 [Source:MGI Symbol;Acc:MGI:1861676]	9	109661817	109672184	protein_coding	604.65	196.24	54369	1.61449	0.100362	5.83417e-59	1.63858e-57	440.359	590.866	595.376	627.719	207.898	178.388	202.437
ENSMUSG00000028069	Gpatch4	G patch domain containing 4 [Source:MGI Symbol;Acc:MGI:1913864]	3	87950415	87963300	protein_coding	1406.5	447.23	66614	1.6444	0.102467	1.03218e-58	2.88372e-57	1043.28	1358.99	1321.4	1539.11	502.094	395.557	444.024
ENSMUSG00000067367	Lyar	Ly1 antibody reactive clone [Source:MGI Symbol;Acc:MGI:107470]	5	38377814	38391650	protein_coding	1577.18	580.95	17089	1.43401	0.0893446	1.31453e-58	3.66293e-57	1539.25	1534.35	1559.36	1637.82	608.005	536.135	598.716
ENSMUSG00000028261	Ndufaf4	NADH:ubiquinone oxidoreductase complex assembly factor 4 [Source:MGI Symbol;Acc:MGI:1915743]	4	24898083	24905001	protein_coding	1030.99	448.62	68493	1.19499	0.0744222	1.45281e-58	4.04294e-57	1185.28	1028.3	1016.25	1048.43	456.984	434.337	454.528
ENSMUSG00000022704	Qtrt2	queuine tRNA-ribosyltransferase accessory subunit 2 [Source:MGI Symbol;Acc:MGI:1922194]	16	43681770	43747172	protein_coding	1090.88	466.61	106248	1.21941	0.0760035	1.74549e-58	4.85111e-57	977.941	1071.18	1061.97	1139.48	463.849	455.666	480.31
ENSMUSG00000031657	Heatr3	HEAT repeat containing 3 [Source:MGI Symbol;Acc:MGI:2444491]	8	88864483	88898655	protein_coding	3112.74	1488.43	234549	1.06064	0.0661368	2.56486e-58	7.10044e-57	2822.98	2973.39	3112.19	3252.64	1626.9	1423.23	1415.15
ENSMUSG00000000399	Ndufa9	NADH:ubiquinone oxidoreductase subunit A9 [Source:MGI Symbol;Acc:MGI:1913358]	6	126798684	126826099	protein_coding	4323.27	2146.08	66108	1.00621	0.0627846	2.89362e-58	7.97941e-57	3385.72	4469.62	4101.38	4398.83	2169.2	2008.81	2260.23
ENSMUSG00000021037	Ahsa1	AHA1, activator of heat shock protein ATPase 1 [Source:MGI Symbol;Acc:MGI:2387603]	12	87313253	87320772	protein_coding	2879.21	1242.8	217737	1.20643	0.075356	2.95817e-58	8.14684e-57	2795.01	2788.51	2796.78	3052.34	1299.37	1127.53	1301.52
ENSMUSG00000020089	Ppa1	pyrophosphatase (inorganic) 1 [Source:MGI Symbol;Acc:MGI:97831]	10	61484331	61509947	protein_coding	3054.2	958.45	67895	1.66263	0.104064	2.98245e-58	8.20309e-57	2717.42	2918.12	3061.8	3182.68	1151.29	793.053	931.018
ENSMUSG00000038252	Ncapd2	non-SMC condensin I complex, subunit D2 [Source:MGI Symbol;Acc:MGI:1915548]	6	125144970	125168664	protein_coding	5564.23	2306.25	68298	1.26503	0.0790389	3.27081e-58	8.98459e-57	4316.66	5727.59	5629.01	5336.09	1961.31	2574.03	2383.41
ENSMUSG00000021418	Rpp40	ribonuclease P 40 subunit [Source:MGI Symbol;Acc:MGI:1346084]	13	36077455	36090342	protein_coding	431.02	88.23	208366	2.27466	0.142965	6.70719e-58	1.82588e-56	353.2	410.747	403.139	479.175	101.007	89.1942	74.4815
ENSMUSG00000034424	Gcsh	glycine cleavage system protein H (aminomethyl carrier) [Source:MGI Symbol;Acc:MGI:1915383]	8	117708549	117720276	protein_coding	3618.11	1086.09	68133	1.72527	0.108439	7.12854e-58	1.93563e-56	2371.09	3269.78	3619.85	3964.69	1253.27	932.661	1072.34
ENSMUSG00000074457	S100a16	S100 calcium binding protein A16 [Source:MGI Symbol;Acc:MGI:1915110]	3	90444561	90450458	protein_coding	2108.47	641.1	67860	1.70757	0.107357	9.11548e-58	2.46884e-56	1364.55	1918.41	2113.68	2293.33	623.695	571.037	728.582
ENSMUSG00000028560	Usp1	ubiquitin specific peptidase 1 [Source:MGI Symbol;Acc:MGI:2385198]	4	98812047	98823780	protein_coding	3250.04	1231.5	230484	1.3937	0.0874695	9.58936e-58	2.59389e-56	2527.81	2991.5	3151.39	3607.23	1263.08	1158.56	1272.87
ENSMUSG00000042462	Dctpp1	dCTP pyrophosphatase 1 [Source:MGI Symbol;Acc:MGI:1913672]	7	126856131	126859881	protein_coding	675.97	170.33	66422	1.97632	0.124379	1.04622e-57	2.82281e-56	593.429	649	716.691	662.22	165.73	162.876	182.384
ENSMUSG00000031432	Prps1	phosphoribosyl pyrophosphate synthetase 1 [Source:MGI Symbol;Acc:MGI:97775]	X	139357362	139376889	protein_coding	1273.15	404.34	19139	1.6463	0.103659	1.69225e-57	4.55429e-56	1613.49	1172.2	1233.68	1413.57	381.474	369.38	462.167
ENSMUSG00000048327	Ckap2l	cytoskeleton associated protein 2-like [Source:MGI Symbol;Acc:MGI:1917716]	2	129110130	129139132	protein_coding	2272.5	760.61	70466	1.57047	0.0990311	2.40104e-57	6.4374e-56	1563.87	2139.51	2228.46	2449.54	637.425	829.894	814.522
ENSMUSG00000010554	Mettl16	methyltransferase like 16 [Source:MGI Symbol;Acc:MGI:1914743]	11	74661656	74719351	protein_coding	1242.1	514.88	67493	1.26422	0.0796481	2.45491e-57	6.56527e-56	1220.47	1174.11	1204.75	1347.44	542.301	486.69	515.641
ENSMUSG00000028455	Stoml2	stomatin (Epb7.2)-like 2 [Source:MGI Symbol;Acc:MGI:1913842]	4	43027690	43031710	protein_coding	2256.24	980.27	66592	1.1973	0.075414	2.75043e-57	7.33712e-56	1709.85	2250.06	2308.72	2209.96	1005.17	892.912	1042.74
ENSMUSG00000054855	Rnd1	Rho family GTPase 1 [Source:MGI Symbol;Acc:MGI:2444878]	15	98561302	98575342	protein_coding	7271.24	1930.41	223881	1.90076	0.120354	3.76746e-57	9.99999e-56	3245.29	7169.5	7121.19	7523.05	2472.23	1634.58	1684.43
ENSMUSG00000021965	Ska3	spindle and kinetochore associated complex subunit 3 [Source:MGI Symbol;Acc:MGI:3041235]	14	58044018	58063642	protein_coding	847.95	323.16	219114	1.38622	0.0874805	4.35452e-57	1.15008e-55	613.196	813.871	847.338	882.64	330.48	328.661	310.339
ENSMUSG00000025758	Plk4	polo like kinase 4 [Source:MGI Symbol;Acc:MGI:101783]	3	40754454	40771318	protein_coding	1795.83	681.67	20873	1.39073	0.087957	6.36262e-57	1.6742e-55	1267.72	1717.32	1753.47	1916.7	602.121	763.968	678.927
ENSMUSG00000039031	Arhgap18	Rho GTPase activating protein 18 [Source:MGI Symbol;Acc:MGI:1921160]	10	26629417	26794644	protein_coding	1228.98	470.58	73910	1.37808	0.0872641	7.807e-57	2.05173e-55	623.479	1178.87	1242.08	1265.98	500.133	486.69	424.926
ENSMUSG00000036875	Dna2	DNA replication helicase/nuclease 2 [Source:MGI Symbol;Acc:MGI:2443732]	10	62782805	62809964	protein_coding	968.5	408.88	327762	1.23824	0.0783396	7.88494e-57	2.06965e-55	981.123	987.319	976.119	942.058	389.319	435.307	402.009
ENSMUSG00000028010	Gar1	GAR1 ribonucleoprotein [Source:MGI Symbol;Acc:MGI:1930948]	3	129618561	129625045	protein_coding	1464.91	610.05	68147	1.25681	0.0796511	9.73096e-57	2.53853e-55	1405.31	1437.14	1382.06	1575.53	641.347	568.128	620.679
ENSMUSG00000027203	Dut	deoxyuridine triphosphatase [Source:MGI Symbol;Acc:MGI:1346051]	2	125089110	125100528	protein_coding	1180.12	453.29	110074	1.37277	0.0870765	1.25379e-56	3.26276e-55	1357.98	1126.46	1179.55	1234.35	392.261	464.392	503.227
ENSMUSG00000026694	Mettl13	methyltransferase 13, eEF1A lysine and N-terminal methyltransferase [Source:MGI Symbol;Acc:MGI:1918699]	1	162359696	162376120	protein_coding	955.16	396.63	71449	1.26169	0.0800085	1.32811e-56	3.44774e-55	971.191	1000.66	929.459	935.35	402.068	382.953	404.874
ENSMUSG00000061024	Rrs1	ribosome biogenesis regulator 1 [Source:MGI Symbol;Acc:MGI:1929721]	1	9615633	9617680	protein_coding	2243.71	980.61	59014	1.1894	0.075363	1.46805e-56	3.80637e-55	1894.84	2149.99	2231.26	2349.87	964.963	903.576	1073.3
ENSMUSG00000024007	Ppil1	peptidylprolyl isomerase (cyclophilin)-like 1 [Source:MGI Symbol;Acc:MGI:1916066]	17	29469777	29483160	protein_coding	1534.82	634.32	68816	1.26865	0.0805818	2.05412e-56	5.30007e-55	1313.96	1506.71	1514.57	1583.19	622.715	616.604	663.649
ENSMUSG00000021811	Dnajc9	DnaJ heat shock protein family (Hsp40) member C9 [Source:MGI Symbol;Acc:MGI:1915326]	14	20434706	20438978	protein_coding	1945.26	831.57	108671	1.2201	0.0774876	2.07673e-56	5.35192e-55	1570.36	1906.97	1864.52	2064.29	781.581	826.986	886.138
ENSMUSG00000075232	Amd1	S-adenosylmethionine decarboxylase 1 [Source:MGI Symbol;Acc:MGI:88004]	10	40163454	40178184	protein_coding	1529.41	596.28	11702	1.35183	0.0859609	2.26114e-56	5.8201e-55	1618.32	1388.54	1466.04	1733.66	615.85	595.275	577.709
ENSMUSG00000024074	Crim1	cysteine rich transmembrane BMP regulator 1 (chordin like) [Source:MGI Symbol;Acc:MGI:1354756]	17	78507677	78684021	protein_coding	24847.3	10033.9	50766	1.30519	0.0827228	2.45334e-56	6.29958e-55	16131.5	25737.9	25311.9	23492	11333.4	10012.1	8756.35
ENSMUSG00000016319	Slc25a5	solute carrier family 25 (mitochondrial carrier, adenine nucleotide translocator), member 5 [Source:MGI Symbol;Acc:MGI:1353496]	X	36059304	36062460	protein_coding	13734.8	6784	11740	1.01259	0.064377	2.69058e-56	6.90041e-55	15677.9	13041	13675.9	14487.4	7415.7	6234.87	6701.42
ENSMUSG00000062991	Nrg1	neuregulin 1 [Source:MGI Symbol;Acc:MGI:96083]	8	32304579	33374825	protein_coding	3575.9	452.35	211323	2.96222	0.189288	2.74634e-56	7.02646e-55	1542.94	3657.65	3650.65	3419.39	625.657	377.136	354.264
ENSMUSG00000022952	Runx1	runt related transcription factor 1 [Source:MGI Symbol;Acc:MGI:99852]	16	92398354	92623037	protein_coding	780.99	253.21	12394	1.61701	0.10302	3.30995e-56	8.45827e-55	321.571	767.173	771.75	804.056	280.467	241.406	237.768
ENSMUSG00000056870	Gulp1	GULP, engulfment adaptor PTB domain containing 1 [Source:MGI Symbol;Acc:MGI:1920407]	1	44590671	44835998	protein_coding	494.78	160.34	70676	1.61564	0.103537	1.31119e-55	3.31084e-54	498.866	501.283	470.329	512.717	161.808	145.425	173.79
ENSMUSG00000034903	Cobll1	Cobl-like 1 [Source:MGI Symbol;Acc:MGI:2442894]	2	64918683	65069747	protein_coding	2275.5	910.5	319876	1.31506	0.0842179	1.45043e-55	3.64979e-54	1180.48	2147.13	2248.99	2430.38	995.363	833.772	902.372
ENSMUSG00000008450	Nutf2	nuclear transport factor 2 [Source:MGI Symbol;Acc:MGI:1915301]	8	106587212	106605962	protein_coding	1524.15	667.8	68051	1.18478	0.0758643	1.61226e-55	4.05179e-54	1212.81	1503.85	1564.96	1503.65	649.192	644.719	709.484
ENSMUSG00000019992	Mtfr2	mitochondrial fission regulator 2 [Source:MGI Symbol;Acc:MGI:1919054]	10	20223516	20237050	protein_coding	733.17	248.67	71804	1.55133	0.0997042	3.02561e-55	7.57685e-54	427.773	680.449	743.754	775.305	231.434	246.254	268.324
ENSMUSG00000002718	Cse1l	chromosome segregation 1-like (S. cerevisiae) [Source:MGI Symbol;Acc:MGI:1339951]	2	166747960	166788309	protein_coding	4753.43	2302.57	110750	1.04164	0.0668145	3.13522e-55	7.84211e-54	4897.05	4598.27	4730.35	4931.67	2459.48	2366.56	2081.66
ENSMUSG00000036111	Lmo1	LIM domain only 1 [Source:MGI Symbol;Acc:MGI:102812]	7	108737779	108774414	protein_coding	778.51	190.84	109594	2.01496	0.129881	3.47585e-55	8.67371e-54	432.105	730.006	736.288	869.223	203.976	188.083	180.474
ENSMUSG00000002343	Armc6	armadillo repeat containing 6 [Source:MGI Symbol;Acc:MGI:1924063]	8	70672822	70687116	protein_coding	829.15	299.37	76813	1.46201	0.0941009	4.02483e-55	1.00201e-53	624.723	827.213	875.334	784.889	324.596	292.79	280.738
ENSMUSG00000034349	Smc4	structural maintenance of chromosomes 4 [Source:MGI Symbol;Acc:MGI:1917349]	3	68912071	68941956	protein_coding	4668.52	2079.87	70099	1.16151	0.0746567	4.54351e-55	1.1285e-53	3605.03	4309.51	4676.22	5019.84	1933.85	2163.93	2141.82
ENSMUSG00000076437	Selenoh	selenoprotein H [Source:MGI Symbol;Acc:MGI:1919907]	2	84499559	84501114	protein_coding	1709.03	557.57	72657	1.60681	0.103558	4.96134e-55	1.23084e-53	1433.82	1666.82	1682.54	1777.74	547.204	548.738	576.754
ENSMUSG00000027469	Tpx2	TPX2, microtubule-associated [Source:MGI Symbol;Acc:MGI:1919369]	2	152689884	152737241	protein_coding	4866.64	2109.38	72119	1.19996	0.0772645	5.67326e-55	1.40255e-53	3985.32	4461.99	4993.51	5144.42	1851.47	2290.93	2185.74
ENSMUSG00000078249	Hmga1b	high mobility group AT-hook 1B [Source:MGI Symbol;Acc:MGI:96161]	11	120653620	120655245	protein_coding	2695.94	838.48	15361	1.67479	0.108082	5.94065e-55	1.46525e-53	1513.98	2765.64	2577.48	2744.71	988.498	701.92	825.025
ENSMUSG00000030541	Idh2	isocitrate dehydrogenase 2 (NADP+), mitochondrial [Source:MGI Symbol;Acc:MGI:96414]	7	79744594	79765140	protein_coding	1426.2	625.63	269951	1.18261	0.0761423	6.0032e-55	1.47896e-53	1876.83	1423.8	1390.46	1464.36	570.74	624.36	681.792
ENSMUSG00000061981	Flot2	flotillin 2 [Source:MGI Symbol;Acc:MGI:103309]	11	77928757	77951260	protein_coding	1410.66	505.68	14252	1.47534	0.0950812	9.85315e-55	2.41624e-53	489.052	1338.03	1431.52	1462.44	525.63	459.544	531.874
ENSMUSG00000051235	Gen1	GEN1, Holliday junction 5' flap endonuclease [Source:MGI Symbol;Acc:MGI:2443149]	12	11288921	11315802	protein_coding	1053.78	378.94	209334	1.46733	0.0950466	1.8589e-54	4.53756e-53	680.691	970.164	1087.17	1104.02	361.861	415.917	359.039
ENSMUSG00000025395	Prim1	DNA primase, p49 subunit [Source:MGI Symbol;Acc:MGI:97757]	10	127851037	127865906	protein_coding	2750.97	1118.8	19075	1.29213	0.0835983	2.07581e-54	5.06121e-53	2451.72	2494.98	2624.14	3133.8	1064.99	1182.79	1108.63
ENSMUSG00000078453	Abracl	ABRA C-terminal like [Source:MGI Symbol;Acc:MGI:1920362]	10	17887008	17899036	protein_coding	2305.79	933.56	73112	1.29773	0.084192	3.29125e-54	7.98804e-53	1568.56	2190.02	2282.59	2444.75	990.46	870.613	939.612
ENSMUSG00000035478	Mbd3	methyl-CpG binding domain protein 3 [Source:MGI Symbol;Acc:MGI:1333812]	10	80228373	80235384	protein_coding	3267.26	1286.62	17192	1.33768	0.0867847	3.31563e-54	8.03805e-53	2450.24	3277.4	3343.63	3180.76	1211.11	1260.35	1388.41
ENSMUSG00000057278	Snrpg	small nuclear ribonucleoprotein polypeptide G [Source:MGI Symbol;Acc:MGI:1915261]	6	86348286	86356310	protein_coding	1354.83	479.82	68011	1.48917	0.0967086	3.67109e-54	8.88964e-53	1289.57	1300.86	1324.2	1439.44	459.926	430.459	549.062
ENSMUSG00000018169	Mfng	MFNG O-fucosylpeptide 3-beta-N-acetylglucosaminyltransferase [Source:MGI Symbol;Acc:MGI:1095404]	15	78640082	78657675	protein_coding	1427.05	652.47	17305	1.12345	0.072896	3.94551e-54	9.54329e-53	2057.79	1394.25	1480.04	1406.86	615.85	693.194	648.371
ENSMUSG00000061533	Cep128	centrosomal protein 128 [Source:MGI Symbol;Acc:MGI:1922466]	12	90965266	91351183	protein_coding	743.03	269.05	75216	1.45676	0.0949983	9.53827e-54	2.28628e-52	480.554	748.113	698.961	782.014	249.086	280.186	277.873
ENSMUSG00000028741	Mrto4	mRNA turnover 4, ribosome maturation factor [Source:MGI Symbol;Acc:MGI:1917152]	4	139074746	139079887	protein_coding	2100.76	953.7	69902	1.13406	0.0739381	1.26642e-53	3.02871e-52	1984.5	1983.21	2105.28	2213.79	1060.09	892.912	908.101
ENSMUSG00000020180	Snrpd3	small nuclear ribonucleoprotein D3 [Source:MGI Symbol;Acc:MGI:1914582]	10	75353385	75373215	protein_coding	2609.17	904.16	67332	1.52171	0.0993658	1.48e-53	3.53553e-52	2052.82	2530.24	2435.63	2861.63	953.195	849.284	910.011
ENSMUSG00000038379	Ttk	Ttk protein kinase [Source:MGI Symbol;Acc:MGI:1194921]	9	83716742	83754442	protein_coding	1083.58	340.09	22137	1.66192	0.10877	2.04144e-53	4.86581e-52	931.357	977.789	1146.89	1126.06	267.718	385.862	366.678
ENSMUSG00000038943	Prc1	protein regulator of cytokinesis 1 [Source:MGI Symbol;Acc:MGI:1858961]	7	79944198	79966007	protein_coding	5905.28	2227.89	233406	1.39889	0.0916934	3.51706e-53	8.31772e-52	4073.71	5823.85	5907.1	5984.9	1825.98	2607.96	2249.72
ENSMUSG00000028614	Ndc1	NDC1 transmembrane nucleoporin [Source:MGI Symbol;Acc:MGI:1920037]	4	107224981	107273543	protein_coding	3583.08	1577.4	72787	1.17777	0.0771747	3.78344e-53	8.93775e-52	3947.93	3662.42	3525.6	3561.23	1523.93	1763.53	1444.75
ENSMUSG00000005054	Cstb	cystatin B [Source:MGI Symbol;Acc:MGI:109514]	10	78261503	78263456	protein_coding	4725.85	1864.53	13014	1.3342	0.0875276	4.07482e-53	9.6154e-52	2515.37	4415.3	4780.74	4981.5	2098.6	1590.95	1904.05
ENSMUSG00000025508	Rplp2	ribosomal protein, large P2 [Source:MGI Symbol;Acc:MGI:1914436]	7	141027283	141031498	protein_coding	11673.6	4452.48	67186	1.38282	0.0909334	7.10031e-53	1.66991e-51	7842.34	11449.5	11134.8	12436.5	4339.39	3933.27	5084.79
ENSMUSG00000026646	Suv39h2	suppressor of variegation 3-9 2 [Source:MGI Symbol;Acc:MGI:1890396]	2	3456852	3476068	protein_coding	351.32	86.51	64707	2.00798	0.132532	1.11975e-52	2.61615e-51	285.734	333.554	365.811	354.59	86.2975	90.1637	83.0755
ENSMUSG00000023087	Noct	nocturnin [Source:MGI Symbol;Acc:MGI:109382]	3	51131868	51159065	protein_coding	2085.4	756.89	12457	1.45538	0.0958624	1.11953e-52	2.61615e-51	1073.29	2041.35	2131.41	2083.45	864.936	769.785	635.957
ENSMUSG00000031821	Gins2	GINS complex subunit 2 (Psf2 homolog) [Source:MGI Symbol;Acc:MGI:1921019]	8	121305372	121316043	protein_coding	1579.39	516.71	272551	1.60083	0.10575	1.49427e-52	3.48734e-51	1001.94	1566.75	1555.63	1615.78	457.965	492.507	599.671
ENSMUSG00000041889	Shisa4	shisa family member 4 [Source:MGI Symbol;Acc:MGI:1924802]	1	135298795	135302975	protein_coding	614.76	195.29	77552	1.64513	0.1088	2.37641e-52	5.52788e-51	373.813	632.799	599.109	612.386	183.382	222.016	180.474
ENSMUSG00000022322	Shcbp1	Shc SH2-domain binding protein 1 [Source:MGI Symbol;Acc:MGI:1338802]	8	4785976	4829567	protein_coding	1643.68	583.35	20419	1.48514	0.098307	2.82347e-52	6.55346e-51	1163.12	1531.49	1624.69	1774.86	487.385	654.414	608.265
ENSMUSG00000019808	Adat2	adenosine deaminase, tRNA-specific 2 [Source:MGI Symbol;Acc:MGI:1914007]	10	13428638	13439120	protein_coding	548	160.55	66757	1.75755	0.116554	3.19669e-52	7.40358e-51	372.475	541.31	546.85	555.843	148.079	148.334	185.249
ENSMUSG00000027635	Dsn1	DSN1 homolog, MIS12 kinetochore complex component [Source:MGI Symbol;Acc:MGI:1914184]	2	156837185	156849074	protein_coding	923.89	361.87	66934	1.34483	0.0889594	3.26268e-52	7.54818e-51	639.831	934.903	903.33	933.433	311.848	400.405	373.362
ENSMUSG00000028639	Ybx1	Y box protein 1 [Source:MGI Symbol;Acc:MGI:99146]	4	119135178	119151801	protein_coding	23232	9840.6	22608	1.2335	0.0816203	3.68263e-52	8.50124e-51	20198	22821.7	22729.8	24144.7	10302.7	9059.03	10160
ENSMUSG00000007739	Cct4	chaperonin containing Tcp1, subunit 4 (delta) [Source:MGI Symbol;Acc:MGI:104689]	11	22940519	22953780	protein_coding	8924.31	4342.25	12464	1.03487	0.0684481	4.43246e-52	1.0199e-50	7256.28	8269.27	8999.7	9503.96	4700.27	4044.76	4281.73
ENSMUSG00000027752	Exosc8	exosome component 8 [Source:MGI Symbol;Acc:MGI:1916889]	3	54636099	54642814	protein_coding	1359.72	653.96	69639	1.05111	0.0695854	4.88289e-52	1.12111e-50	1310.72	1329.45	1378.32	1371.4	652.134	672.835	636.912
ENSMUSG00000028191	Bcl10	B cell leukemia/lymphoma 10 [Source:MGI Symbol;Acc:MGI:1337994]	3	145628559	145640111	protein_coding	2307.03	943.1	12042	1.28347	0.0851503	6.06865e-52	1.38505e-50	1364.1	2200.5	2319.91	2400.67	952.214	872.552	1004.54
ENSMUSG00000062981	Mrpl42	mitochondrial ribosomal protein L42 [Source:MGI Symbol;Acc:MGI:1333774]	10	95316667	95337802	protein_coding	1995.96	925.94	67270	1.10244	0.073088	6.19501e-52	1.4117e-50	2408.05	1951.77	1900.91	2135.2	907.104	892.912	977.808
ENSMUSG00000020681	Ace	angiotensin I converting enzyme (peptidyl-dipeptidase A) 1 [Source:MGI Symbol;Acc:MGI:87874]	11	105858771	105880790	protein_coding	328.14	49.72	11421	2.70252	0.179992	7.04747e-52	1.60253e-50	182.346	333.554	385.408	265.463	53.9359	45.5666	49.6543
ENSMUSG00000038047	Haus6	HAUS augmin-like complex, subunit 6 [Source:MGI Symbol;Acc:MGI:1923389]	4	86497092	86530292	protein_coding	2120.3	926.9	230376	1.18739	0.0788911	9.14363e-52	2.07252e-50	1653.76	1995.6	2061.42	2303.87	894.356	979.198	907.146
ENSMUSG00000029101	Rgs12	regulator of G-protein signaling 12 [Source:MGI Symbol;Acc:MGI:1918979]	5	35106789	35196988	protein_coding	2669.99	1279.01	71729	1.05712	0.0702126	1.07844e-51	2.43146e-50	2704.78	2555.97	2629.73	2824.26	1346.44	1282.65	1207.94
ENSMUSG00000055760	Gemin6	gem nuclear organelle associated protein 6 [Source:MGI Symbol;Acc:MGI:1914492]	17	80531870	80535926	protein_coding	428.49	119.34	67242	1.83176	0.122133	1.29646e-51	2.91992e-50	429.436	386.922	440.467	458.091	104.93	128.944	124.136
ENSMUSG00000035960	Apex1	apurinic/apyrimidinic endonuclease 1 [Source:MGI Symbol;Acc:MGI:88042]	14	51162425	51164596	protein_coding	2607.43	1043.59	11792	1.31358	0.087628	2.00639e-51	4.49978e-50	3212.54	2663.66	2423.5	2735.13	1084.6	939.448	1106.72
ENSMUSG00000073676	Hspe1	heat shock protein 1 (chaperonin 10) [Source:MGI Symbol;Acc:MGI:104680]	1	55127291	55130466	protein_coding	2795.4	1012.68	15528	1.45855	0.0972381	2.10511e-51	4.7162e-50	2850.22	2754.2	2568.14	3063.85	1104.22	898.729	1035.1
ENSMUSG00000042359	Osbpl6	oxysterol binding protein-like 6 [Source:MGI Symbol;Acc:MGI:2139014]	2	76236852	76430991	protein_coding	372.07	91.37	99031	2.01215	0.134608	2.45144e-51	5.46905e-50	298.4	352.614	363.012	400.59	99.046	85.3162	89.7597
ENSMUSG00000029363	Rfc5	replication factor C (activator 1) 5 [Source:MGI Symbol;Acc:MGI:1919401]	5	117516168	117527112	protein_coding	1217.13	490.48	72151	1.30363	0.0870816	2.86223e-51	6.35883e-50	1254.91	1133.13	1255.14	1263.11	417.758	535.165	518.506
ENSMUSG00000035215	Lsm7	LSM7 homolog, U6 small nuclear RNA and mRNA degradation associated [Source:MGI Symbol;Acc:MGI:1913344]	10	80688655	80691043	protein_coding	816.15	283.1	66094	1.51736	0.101507	3.11461e-51	6.91228e-50	621.684	873.91	747.487	827.056	265.757	259.827	323.708
ENSMUSG00000029247	Paics	phosphoribosylaminoimidazole carboxylase, phosphoribosylaminoribosylaminoimidazole, succinocarboxamide synthetase [Source:MGI Symbol;Acc:MGI:1914304]	5	77099154	77115356	protein_coding	6110.83	3042.2	67054	1.00402	0.0668431	3.3891e-51	7.49798e-50	5117.65	5656.12	6033.09	6643.28	3203.79	2889.12	3033.69
ENSMUSG00000002997	Prkar2b	protein kinase, cAMP dependent regulatory, type II beta [Source:MGI Symbol;Acc:MGI:97760]	12	32008475	32111295	protein_coding	1891.44	690.59	19088	1.44486	0.0969375	5.94108e-51	1.30895e-49	1324.36	1846.93	1894.38	1932.99	831.594	619.512	620.679
ENSMUSG00000020185	E2f7	E2F transcription factor 7 [Source:MGI Symbol;Acc:MGI:1289147]	10	110581300	110623245	protein_coding	1939.9	875.73	52679	1.14243	0.0764549	6.41282e-51	1.4085e-49	1492.91	1877.43	1933.57	2008.7	767.851	961.747	897.597
ENSMUSG00000031984	2810004N23Rik	RIKEN cDNA 2810004N23 gene [Source:MGI Symbol;Acc:MGI:1913773]	8	125563684	125589859	protein_coding	1277.35	582.66	66523	1.12677	0.0755193	7.79521e-51	1.70508e-49	1129.89	1242.73	1285.01	1304.31	593.295	521.592	633.092
ENSMUSG00000028312	Smc2	structural maintenance of chromosomes 2 [Source:MGI Symbol;Acc:MGI:106067]	4	52439243	52488260	protein_coding	4584.26	2045.65	14211	1.15823	0.0776799	8.35414e-51	1.82546e-49	3253.47	4262.82	4607.17	4882.79	1920.12	2219.19	1997.63
ENSMUSG00000003348	Mob3a	MOB kinase activator 3A [Source:MGI Symbol;Acc:MGI:3050117]	10	80521087	80537811	protein_coding	1338.01	537.64	208228	1.30812	0.0880157	1.38473e-50	3.01338e-49	676.522	1271.32	1354.06	1388.65	594.276	491.538	527.1
ENSMUSG00000005973	Rcn1	reticulocalbin 1 [Source:MGI Symbol;Acc:MGI:104559]	2	105216636	105229664	protein_coding	1961.45	893.17	19672	1.12992	0.0760336	1.93737e-50	4.20311e-49	1749.08	1988.93	2000.76	1894.66	984.576	888.064	806.883
ENSMUSG00000027715	Ccna2	cyclin A2 [Source:MGI Symbol;Acc:MGI:108069]	3	36619014	36626299	protein_coding	4295.62	1378.27	12428	1.62722	0.110223	3.47968e-50	7.47287e-49	3648.41	3960.71	4049.12	4877.04	1074.8	1557.02	1503
ENSMUSG00000026520	Pycr2	pyrroline-5-carboxylate reductase family, member 2 [Source:MGI Symbol;Acc:MGI:1277956]	1	180731858	180735653	protein_coding	2111.7	994.15	69051	1.08181	0.0729956	3.68405e-50	7.90379e-49	1624.15	2059.46	2116.48	2159.16	1043.41	926.844	1012.18
ENSMUSG00000054555	Adam12	a disintegrin and metallopeptidase domain 12 (meltrin alpha) [Source:MGI Symbol;Acc:MGI:105378]	7	133484928	133833875	protein_coding	1571.66	482.11	11489	1.69377	0.114678	4.07501e-50	8.73375e-49	3606.08	1578.19	1631.22	1505.57	372.648	596.244	477.445
ENSMUSG00000031948	Kars	lysyl-tRNA synthetase [Source:MGI Symbol;Acc:MGI:1934754]	8	112720075	112737955	protein_coding	6066.01	2972.46	85305	1.02425	0.0691824	4.77975e-50	1.01826e-48	5283.82	5890.56	6101.21	6206.27	3161.63	2638.99	3116.76
ENSMUSG00000032279	Idh3a	isocitrate dehydrogenase 3 (NAD+) alpha [Source:MGI Symbol;Acc:MGI:1915084]	9	54493618	54511945	protein_coding	3080.42	1438.23	67834	1.09164	0.0739054	4.98311e-50	1.06052e-48	2919.01	2902.87	3133.66	3204.72	1568.06	1354.4	1392.23
ENSMUSG00000032586	Traip	TRAF-interacting protein [Source:MGI Symbol;Acc:MGI:1096377]	9	107827335	107849469	protein_coding	748.84	273.85	22036	1.44197	0.0976912	5.64458e-50	1.19889e-48	575.945	776.703	722.29	747.513	237.318	305.393	278.828
ENSMUSG00000020091	Eif4ebp2	eukaryotic translation initiation factor 4E binding protein 2 [Source:MGI Symbol;Acc:MGI:109198]	10	61264270	61288440	protein_coding	3534.59	1496.56	13688	1.23289	0.0835615	7.55848e-50	1.6022e-48	2981.46	3380.33	3292.3	3931.15	1456.27	1438.74	1594.67
ENSMUSG00000024989	Cep55	centrosomal protein 55 [Source:MGI Symbol;Acc:MGI:1921357]	19	38043459	38062871	protein_coding	2142.91	963	74107	1.14775	0.0778987	1.11361e-49	2.34654e-48	1741.83	2075.66	2159.41	2193.66	876.704	1099.42	912.875
ENSMUSG00000027379	Bub1	BUB1, mitotic checkpoint serine/threonine kinase [Source:MGI Symbol;Acc:MGI:1100510]	2	127643036	127673785	protein_coding	2336.8	954.89	12235	1.28853	0.0872488	1.22961e-49	2.58582e-48	1911.16	2182.39	2351.64	2476.38	868.859	1083.9	911.921
ENSMUSG00000023505	Cdca3	cell division cycle associated 3 [Source:MGI Symbol;Acc:MGI:1315198]	6	124806510	124810664	protein_coding	2076.47	689.56	14793	1.5797	0.107587	1.49992e-49	3.14185e-48	1700.77	2118.54	1936.37	2174.5	556.03	702.889	809.747
ENSMUSG00000026355	Mcm6	minichromosome maintenance complex component 6 [Source:MGI Symbol;Acc:MGI:1298227]	1	128259327	128287401	protein_coding	5140.97	2454.92	17219	1.06456	0.0721374	1.89253e-49	3.95257e-48	4578.25	4808.89	5072.83	5541.18	2215.3	2643.83	2505.63
ENSMUSG00000046711	Hmga1	high mobility group AT-hook 1 [Source:MGI Symbol;Acc:MGI:96160]	17	27775471	27782648	protein_coding	4154.88	1277.92	15361	1.68997	0.115312	2.11643e-49	4.40718e-48	2392.42	3972.15	4209.63	4282.87	1526.88	1067.42	1239.45
ENSMUSG00000078348	Sf3b5	splicing factor 3b, subunit 5 [Source:MGI Symbol;Acc:MGI:1913375]	10	12881087	12884927	protein_coding	1520.47	656.35	66125	1.20558	0.0820649	2.20256e-49	4.57759e-48	1378.75	1499.09	1584.56	1477.78	638.405	602.061	728.582
ENSMUSG00000004897	Hdgf	heparin binding growth factor [Source:MGI Symbol;Acc:MGI:1194494]	3	87813628	87823439	protein_coding	12613.5	5433.68	15191	1.20855	0.0823649	2.73419e-49	5.67137e-48	10545.7	12258.6	11746.1	13835.7	5223.94	5028.81	6048.28
ENSMUSG00000052926	Rnaseh2a	ribonuclease H2, large subunit [Source:MGI Symbol;Acc:MGI:1916974]	8	85683239	85696396	protein_coding	771.9	335.31	69724	1.19618	0.0816232	3.54655e-49	7.3207e-48	708.944	789.093	748.42	778.18	329.499	340.295	336.121
ENSMUSG00000022476	Polr3h	polymerase (RNA) III (DNA directed) polypeptide H [Source:MGI Symbol;Acc:MGI:1926179]	15	81772429	81810441	protein_coding	661.11	260.19	78929	1.33756	0.0914041	4.1514e-49	8.55261e-48	657.573	640.423	666.299	676.595	273.602	247.223	259.73
ENSMUSG00000006589	Aprt	adenine phosphoribosyl transferase [Source:MGI Symbol;Acc:MGI:88061]	8	123301374	123303648	protein_coding	4095.84	2030.09	11821	1.00782	0.0688078	5.05886e-49	1.0412e-47	3813.47	4088.41	4072.45	4126.66	2074.08	1894.41	2121.77
ENSMUSG00000027108	Ola1	Obg-like ATPase 1 [Source:MGI Symbol;Acc:MGI:1914309]	2	72923145	73049268	protein_coding	3050.24	1321.21	67059	1.20319	0.0824543	1.31086e-48	2.6824e-47	2561.16	2874.28	2943.29	3333.14	1480.79	1211.88	1270.96
ENSMUSG00000035683	Melk	maternal embryonic leucine zipper kinase [Source:MGI Symbol;Acc:MGI:106924]	4	44300876	44364675	protein_coding	966.24	293.6	17279	1.70552	0.117543	1.52836e-48	3.12447e-47	628.994	830.072	976.119	1092.52	257.912	337.387	285.512
ENSMUSG00000063480	Snu13	SNU13 homolog, small nuclear ribonucleoprotein (U4/U6.U5) [Source:MGI Symbol;Acc:MGI:893586]	15	81924726	81931799	protein_coding	2166.49	939.34	20826	1.19844	0.082603	2.68631e-48	5.45499e-47	2366.62	2051.83	2099.68	2347.96	1044.4	849.284	924.334
ENSMUSG00000028333	Anp32b	acidic (leucine-rich) nuclear phosphoprotein 32 family, member B [Source:MGI Symbol;Acc:MGI:1914878]	4	46450902	46472657	protein_coding	8645	4232.62	67628	1.02628	0.0706098	3.27365e-48	6.62236e-47	7062.6	8432.24	8088.91	9413.87	4141.3	4547.94	4008.63
ENSMUSG00000041064	Pif1	PIF1 5'-to-3' DNA helicase [Source:MGI Symbol;Acc:MGI:2143057]	9	65494442	65503249	protein_coding	641.19	189.74	208084	1.74361	0.120801	4.76077e-48	9.59419e-47	632.089	670.919	636.437	616.219	159.846	235.589	173.79
ENSMUSG00000020358	Hnrnpab	heterogeneous nuclear ribonucleoprotein A/B [Source:MGI Symbol;Acc:MGI:1330294]	11	51490927	51497674	protein_coding	16724.9	6973.21	15384	1.25418	0.0867362	4.92733e-48	9.92045e-47	15311.2	15507.4	16423.2	18244.1	6628.23	6686.66	7604.75
ENSMUSG00000022554	Hgh1	HGH1 homolog [Source:MGI Symbol;Acc:MGI:1930628]	15	76253098	76255637	protein_coding	555.7	202.35	59053	1.44838	0.100319	6.63112e-48	1.32753e-46	488.671	577.524	571.113	518.467	204.957	194.87	207.211
ENSMUSG00000039187	Fanci	Fanconi anemia, complementation group I [Source:MGI Symbol;Acc:MGI:2384790]	7	79041677	79100012	protein_coding	634.86	250.74	208836	1.33291	0.092281	7.3925e-48	1.47857e-46	496.504	589.913	682.163	632.511	251.047	243.345	257.82
ENSMUSG00000029447	Cct6a	chaperonin containing Tcp1, subunit 6a (zeta) [Source:MGI Symbol;Acc:MGI:107943]	5	129864062	129875212	protein_coding	13689.9	6210.03	12466	1.13473	0.0786738	1.18727e-47	2.35911e-46	11183.9	12429.2	13566.7	15073.9	6723.36	5778.24	6128.49
ENSMUSG00000020644	Id2	inhibitor of DNA binding 2 [Source:MGI Symbol;Acc:MGI:96397]	12	25143798	25147139	protein_coding	494.82	142.36	15902	1.7843	0.124147	1.20117e-47	2.38451e-46	643.163	474.599	471.262	538.593	149.059	136.7	141.324
ENSMUSG00000028693	Nasp	nuclear autoantigenic sperm protein (histone-binding) [Source:MGI Symbol;Acc:MGI:1355328]	4	116458249	116485138	protein_coding	2844.29	1176.97	50927	1.27026	0.0879344	1.3321e-47	2.63704e-46	3020.06	2569.32	2747.32	3216.22	1149.33	1145.95	1235.63
ENSMUSG00000046865	Fbl	fibrillarin [Source:MGI Symbol;Acc:MGI:95486]	7	27869135	27878694	protein_coding	3832.18	1579.46	14113	1.27264	0.0883901	1.67733e-47	3.31429e-46	3485.87	3862.55	3562.93	4071.07	1571.99	1393.18	1773.23
ENSMUSG00000038510	Rpf2	ribosome production factor 2 homolog [Source:MGI Symbol;Acc:MGI:1914489]	10	40099242	40123032	protein_coding	1146.08	343.09	67239	1.72818	0.12054	2.04009e-47	4.0236e-46	930.868	1001.61	1154.36	1282.27	402.068	305.393	321.798
ENSMUSG00000092035	Peg10	paternally expressed 10 [Source:MGI Symbol;Acc:MGI:2157785]	6	4747306	4760517	protein_coding	1252.8	461.27	170676	1.43195	0.100108	4.09888e-47	8.03933e-46	767.277	1123.6	1233.68	1401.11	519.746	436.276	427.791
ENSMUSG00000039055	Eme1	essential meiotic structure-specific endonuclease 1 [Source:MGI Symbol;Acc:MGI:3576783]	11	94535822	94544790	protein_coding	534.52	179.34	268465	1.56446	0.109409	4.27555e-47	8.3781e-46	405.651	513.673	559.915	529.968	156.905	196.809	184.294
ENSMUSG00000006678	Pola1	polymerase (DNA directed), alpha 1 [Source:MGI Symbol;Acc:MGI:99660]	X	92348373	92675761	protein_coding	1804.43	720.78	18968	1.31588	0.0920705	6.09553e-47	1.1857e-45	1314.48	1722.09	1719.87	1971.33	649.192	799.84	713.303
ENSMUSG00000024063	Lbh	limb-bud and heart [Source:MGI Symbol;Acc:MGI:1925139]	17	73225300	73248942	protein_coding	3154.8	1336.69	77889	1.23327	0.0861247	6.18994e-47	1.20296e-45	1843.08	3241.19	3069.27	3153.93	1286.62	1209.94	1513.5
ENSMUSG00000040133	Gpr176	G protein-coupled receptor 176 [Source:MGI Symbol;Acc:MGI:2685858]	2	118107591	118203900	protein_coding	532.82	137.42	381413	1.94149	0.136415	8.00473e-47	1.55282e-45	229.611	558.464	526.32	513.676	161.808	144.456	105.993
ENSMUSG00000064326	Siva1	SIVA1, apoptosis-inducing factor [Source:MGI Symbol;Acc:MGI:1353606]	12	112611113	112615583	protein_coding	500.42	150.66	30954	1.71809	0.12076	9.44273e-47	1.82843e-45	492.927	499.377	517.921	483.967	147.098	145.425	159.467
ENSMUSG00000039748	Exo1	exonuclease 1 [Source:MGI Symbol;Acc:MGI:1349427]	1	175708147	175741055	protein_coding	827.07	324.31	26909	1.34157	0.0940882	9.74295e-47	1.88485e-45	803.228	837.696	783.881	859.64	275.564	337.387	359.994
ENSMUSG00000044573	Acp1	acid phosphatase 1, soluble [Source:MGI Symbol;Acc:MGI:87881]	12	30943325	30961588	protein_coding	2303.6	1022.27	11431	1.16547	0.0818433	1.48702e-46	2.85854e-45	1746.02	2125.21	2325.51	2460.08	1042.43	950.112	1074.25
ENSMUSG00000022698	Naa50	N(alpha)-acetyltransferase 50, NatE catalytic subunit [Source:MGI Symbol;Acc:MGI:1919367]	16	43960193	43983729	protein_coding	7425.54	3415.32	72117	1.11481	0.0782625	1.59226e-46	3.05808e-45	6659.02	6939.82	7097.86	8238.94	3507.8	3452.4	3285.78
ENSMUSG00000029370	Rassf6	Ras association (RalGDS/AF-6) domain family member 6 [Source:MGI Symbol;Acc:MGI:1920496]	5	90750935	90788516	protein_coding	311.59	4.19	73246	6.15041	0.429473	2.17506e-46	4.16237e-45	101.58	275.42	283.69	375.673	5.88392	0.969503	5.72934
ENSMUSG00000033715	Akr1c14	aldo-keto reductase family 1, member C14 [Source:MGI Symbol;Acc:MGI:2145458]	13	4099011	4140688	protein_coding	817.6	300.46	105387	1.43513	0.101158	2.23362e-46	4.26675e-45	631.707	745.254	862.269	845.265	336.364	297.637	267.369
ENSMUSG00000051220	Ercc6l	excision repair cross-complementing rodent repair deficiency complementation group 6 like [Source:MGI Symbol;Acc:MGI:2654144]	X	101185322	101200697	protein_coding	1277.57	527.66	236930	1.26676	0.089348	2.66963e-46	5.09049e-45	949.662	1162.67	1313	1357.02	489.346	589.458	504.182
ENSMUSG00000020415	Pttg1	pituitary tumor-transforming gene 1 [Source:MGI Symbol;Acc:MGI:1353578]	11	43311077	43317078	protein_coding	637.44	262.62	30939	1.27167	0.0896691	3.32595e-46	6.30803e-45	564.171	608.974	640.17	663.178	251.047	263.705	273.099
ENSMUSG00000006585	Cdt1	chromatin licensing and DNA replication factor 1 [Source:MGI Symbol;Acc:MGI:1914427]	8	123294754	123300293	protein_coding	1844.62	727.09	67177	1.33538	0.0944819	6.29681e-46	1.1837e-44	1433	1800.24	1923.31	1810.32	593.295	823.108	764.867
ENSMUSG00000046591	Ticrr	TOPBP1-interacting checkpoint and replication regulator [Source:MGI Symbol;Acc:MGI:1924261]	7	79309944	79347896	protein_coding	1000.43	358.36	77011	1.47069	0.10426	7.37732e-46	1.38193e-44	778.322	982.554	1014.38	1004.35	281.447	388.771	404.874
ENSMUSG00000020808	Pimreg	PICALM interacting mitotic regulator [Source:MGI Symbol;Acc:MGI:1924434]	11	71932858	71938196	protein_coding	1805.71	668.84	109212	1.42432	0.100993	9.07265e-46	1.69502e-44	1579.28	1780.22	1849.59	1787.32	525.63	751.364	729.536
ENSMUSG00000029177	Cenpa	centromere protein A [Source:MGI Symbol;Acc:MGI:88375]	5	30824121	30832174	protein_coding	1851.83	746.5	12615	1.30298	0.0924399	1.07364e-45	2.00058e-44	1719.76	1863.14	1818.79	1873.57	605.063	863.827	770.597
ENSMUSG00000001627	Ifrd1	interferon-related developmental regulator 1 [Source:MGI Symbol;Acc:MGI:1316717]	12	40251566	40298503	protein_coding	7262.25	3220.6	15982	1.16689	0.0828752	1.54812e-45	2.87464e-44	4522.41	6799.73	7629.78	7357.25	3602.92	2858.09	3200.79
ENSMUSG00000075266	Cenpw	centromere protein W [Source:MGI Symbol;Acc:MGI:1913561]	10	30070565	30076556	protein_coding	388.43	112.98	66311	1.76927	0.126101	1.88375e-45	3.48568e-44	234.405	374.533	386.341	404.424	108.852	124.096	105.993
ENSMUSG00000019837	Gtf3c6	general transcription factor IIIC, polypeptide 6, alpha [Source:MGI Symbol;Acc:MGI:1914621]	10	40123699	40134104	protein_coding	1300.35	476.14	67371	1.43972	0.102781	2.92732e-45	5.39323e-44	929.732	1261.79	1209.42	1429.86	500.133	451.788	476.49
ENSMUSG00000032180	Tmed1	transmembrane p24 trafficking protein 1 [Source:MGI Symbol;Acc:MGI:106201]	9	21418849	21421548	protein_coding	645.76	252.98	17083	1.34347	0.0958267	2.94965e-45	5.42966e-44	648.182	633.752	669.099	634.428	230.453	281.156	247.317
ENSMUSG00000028851	Nudc	nudC nuclear distribution protein [Source:MGI Symbol;Acc:MGI:106014]	4	133259853	133273307	protein_coding	3102.58	1351.2	18221	1.19193	0.085011	3.24993e-45	5.97723e-44	2503.32	3136.36	2822.91	3348.48	1263.08	1288.47	1502.04
ENSMUSG00000057123	Gja5	gap junction protein, alpha 5 [Source:MGI Symbol;Acc:MGI:95716]	3	96812009	96984732	protein_coding	330.87	59.34	14613	2.45801	0.176378	4.84546e-45	8.88865e-44	125.599	311.634	335.016	345.964	45.11	75.6212	57.2934
ENSMUSG00000016503	Gtf3a	general transcription factor III A [Source:MGI Symbol;Acc:MGI:1913846]	5	146885467	146892424	protein_coding	784.54	349.7	66596	1.15876	0.0827879	4.93638e-45	9.04761e-44	818.284	761.455	804.411	787.764	349.113	320.905	379.092
ENSMUSG00000071547	Nt5dc2	5'-nucleotidase domain containing 2 [Source:MGI Symbol;Acc:MGI:1917271]	14	30853010	30861081	protein_coding	682.26	219.77	70021	1.6328	0.116395	7.51595e-45	1.37519e-43	1019.81	674.731	722.29	649.761	164.75	248.193	246.362
ENSMUSG00000023089	Ndufa5	NADH:ubiquinone oxidoreductase subunit A5 [Source:MGI Symbol;Acc:MGI:1915452]	6	24518665	24528012	protein_coding	1188.38	460.22	68202	1.35925	0.0975293	8.4047e-45	1.53648e-43	901.311	1125.51	1149.69	1289.94	497.191	392.649	490.814
ENSMUSG00000027242	Wdr76	WD repeat domain 76 [Source:MGI Symbol;Acc:MGI:1926186]	2	121337204	121375341	protein_coding	1280.47	610.03	241627	1.06396	0.0762022	9.30556e-45	1.6997e-43	993.716	1226.52	1296.2	1318.69	562.895	636.963	630.228
ENSMUSG00000036492	Rnf39	ring finger protein 39 [Source:MGI Symbol;Acc:MGI:2156378]	17	37253810	37258878	protein_coding	410.65	99.65	386454	2.02548	0.146098	1.43675e-44	2.60416e-43	248.47	407.888	395.673	428.382	95.1234	92.1027	111.722
ENSMUSG00000031697	Orc6	origin recognition complex, subunit 6 [Source:MGI Symbol;Acc:MGI:1929285]	8	86026261	86034907	protein_coding	2370.31	1136.18	56452	1.0559	0.0757932	1.67083e-44	3.02585e-43	1805.93	2218.61	2384.31	2508	1058.12	1168.25	1182.15
ENSMUSG00000028937	Acot7	acyl-CoA thioesterase 7 [Source:MGI Symbol;Acc:MGI:1917275]	4	152262591	152356312	protein_coding	5297.91	2556.85	70025	1.04542	0.0752713	2.52793e-44	4.57026e-43	3201.44	5209.15	5405.98	5278.59	2850.76	2312.26	2507.54
ENSMUSG00000030257	Srgap3	SLIT-ROBO Rho GTPase activating protein 3 [Source:MGI Symbol;Acc:MGI:2152938]	6	112694932	112924227	protein_coding	874.22	321.44	259302	1.43291	0.103642	3.35685e-44	6.05344e-43	389.069	886.3	859.47	876.89	373.629	291.82	298.881
ENSMUSG00000021377	Dek	DEK proto-oncogene (DNA binding) [Source:MGI Symbol;Acc:MGI:1926209]	13	47238251	47259677	protein_coding	4551.71	1909.81	110052	1.24601	0.089925	3.50111e-44	6.30824e-43	3480.9	4170.37	4444.79	5039.96	1776.94	1977.79	1974.71
ENSMUSG00000031877	Ces2g	carboxylesterase 2G [Source:MGI Symbol;Acc:MGI:1919611]	8	105688350	105696169	protein_coding	202.19	32.65	72361	2.60654	0.189018	3.98356e-44	7.1593e-43	228.594	203.944	209.035	193.587	38.2455	33.9326	25.782
ENSMUSG00000049327	Kmt5a	lysine methyltransferase 5A [Source:MGI Symbol;Acc:MGI:1915206]	5	124577993	124600371	protein_coding	4008.8	1885.48	67956	1.08177	0.0781276	4.15082e-44	7.44731e-43	3181.89	3942.6	3870.88	4212.91	1924.04	1756.74	1975.67
ENSMUSG00000019942	Cdk1	cyclin-dependent kinase 1 [Source:MGI Symbol;Acc:MGI:88351]	10	69170976	69188768	protein_coding	4265.98	1666.92	12534	1.34587	0.0974169	4.24288e-44	7.60606e-43	3114.5	3956.9	4184.43	4656.62	1363.11	1741.23	1896.41
ENSMUSG00000038845	Phb	prohibitin [Source:MGI Symbol;Acc:MGI:97572]	11	95557783	95571599	protein_coding	3443.63	1658.07	18673	1.04894	0.0757752	4.96876e-44	8.89981e-43	3200.51	3570.93	3350.16	3409.81	1777.92	1474.61	1721.67
ENSMUSG00000072964	Bhlhb9	basic helix-loop-helix domain containing, class B9 [Source:MGI Symbol;Acc:MGI:1917487]	X	134698343	134791830	protein_coding	712.41	221.61	70237	1.67314	0.121338	5.33292e-44	9.53602e-43	398.726	648.047	714.825	774.347	264.776	186.144	213.895
ENSMUSG00000026873	Phf19	PHD finger protein 19 [Source:MGI Symbol;Acc:MGI:1921266]	2	34783769	34804038	protein_coding	1030.47	372.99	74016	1.4544	0.105603	7.32357e-44	1.30626e-42	621.554	994.943	1010.65	1085.81	299.099	418.825	401.054
ENSMUSG00000022419	Deptor	DEP domain containing MTOR-interacting protein [Source:MGI Symbol;Acc:MGI:2146322]	15	54975713	55122667	protein_coding	711.22	269.23	97998	1.39121	0.101068	8.54186e-44	1.51847e-42	578.573	689.026	660.7	783.93	282.428	258.857	266.414
ENSMUSG00000020130	Tbc1d15	TBC1 domain family, member 15 [Source:MGI Symbol;Acc:MGI:1913937]	10	115033777	115087372	protein_coding	2828.23	1399.37	66687	1.00944	0.073168	9.00909e-44	1.60019e-42	2393.79	2533.1	3012.34	2939.26	1409.2	1371.85	1417.06
ENSMUSG00000063767	S100a7a	S100 calcium binding protein A7A [Source:MGI Symbol;Acc:MGI:2687194]	3	90561324	90565976	protein_coding	425.95	45.64	381493	3.1939	0.233301	1.02441e-43	1.815e-42	123.417	389.781	367.678	520.384	63.7425	40.7191	32.4663
ENSMUSG00000026134	Prim2	DNA primase, p58 subunit [Source:MGI Symbol;Acc:MGI:97758]	1	33492891	33708876	protein_coding	1321.4	607.86	19076	1.11313	0.0810812	2.08271e-43	3.6656e-42	977.666	1320.87	1307.4	1335.94	525.63	649.567	648.371
ENSMUSG00000019590	Cyb561	cytochrome b-561 [Source:MGI Symbol;Acc:MGI:103253]	11	105824528	105844162	protein_coding	439.06	153.97	13056	1.50217	0.109588	2.16432e-43	3.79981e-42	378.511	438.385	462.863	415.924	152.001	161.907	148.008
ENSMUSG00000000340	Dbt	dihydrolipoamide branched chain transacylase E2 [Source:MGI Symbol;Acc:MGI:105386]	3	116306719	116343630	protein_coding	845.28	399.35	13171	1.07649	0.078523	3.3456e-43	5.8304e-42	743.781	796.717	864.136	874.974	413.836	396.527	387.686
ENSMUSG00000035413	Tmem98	transmembrane protein 98 [Source:MGI Symbol;Acc:MGI:1923457]	11	80701001	80712859	protein_coding	1101.29	536.85	103743	1.03221	0.0752332	3.4593e-43	6.01868e-42	837.775	1083.57	1145.03	1075.27	502.094	558.433	550.017
ENSMUSG00000048007	Timm8a1	translocase of inner mitochondrial membrane 8A1 [Source:MGI Symbol;Acc:MGI:1353433]	X	133438005	133442614	protein_coding	271.85	50.69	30058	2.40242	0.176284	3.76764e-43	6.53908e-42	193.579	276.373	226.766	312.422	56.8779	44.5971	50.6092
ENSMUSG00000021559	Dapk1	death associated protein kinase 1 [Source:MGI Symbol;Acc:MGI:1916885]	13	60749761	60911005	protein_coding	463.79	117.88	69635	1.96046	0.144011	4.76433e-43	8.24202e-42	150.78	462.21	478.727	450.425	132.388	107.615	113.632
ENSMUSG00000020330	Hmmr	hyaluronan mediated motility receptor (RHAMM) [Source:MGI Symbol;Acc:MGI:104667]	11	40592222	40624249	protein_coding	2126.31	952.06	15366	1.15221	0.0844066	6.05579e-43	1.04422e-41	2151.66	1935.56	2116.48	2326.87	872.781	1019.92	963.485
ENSMUSG00000034206	Polq	polymerase (DNA directed), theta [Source:MGI Symbol;Acc:MGI:2155399]	16	36832148	36915779	protein_coding	976.08	400.19	77782	1.2773	0.0937242	6.93298e-43	1.19451e-41	756.472	965.399	919.194	1043.64	338.325	443.063	419.197
ENSMUSG00000024078	Ttc27	tetratricopeptide repeat domain 27 [Source:MGI Symbol;Acc:MGI:1921446]	17	75024727	75170565	protein_coding	789.28	331.44	74196	1.24369	0.0913149	7.43655e-43	1.28023e-41	710.888	759.549	775.482	832.806	379.513	306.363	308.43
ENSMUSG00000015880	Ncapg	non-SMC condensin I complex, subunit G [Source:MGI Symbol;Acc:MGI:1930197]	5	45827261	45857888	protein_coding	2240.46	987.66	54392	1.17451	0.086359	1.16089e-42	1.98885e-41	1853.49	2098.53	2248.06	2374.79	924.756	1109.11	929.109
ENSMUSG00000029836	Cbx3	chromobox 3 [Source:MGI Symbol;Acc:MGI:108515]	6	51447340	51460684	protein_coding	1823.59	703.42	12417	1.36453	0.100502	1.25057e-42	2.13904e-41	1293.02	1590.57	1890.65	1989.53	615.85	697.072	797.334
ENSMUSG00000024181	Mrpl28	mitochondrial ribosomal protein L28 [Source:MGI Symbol;Acc:MGI:1915861]	17	26342474	26345587	protein_coding	1261.69	541.61	68611	1.21205	0.0892162	1.35385e-42	2.31014e-41	963.034	1196.03	1224.35	1364.69	531.514	504.141	589.168
ENSMUSG00000032815	Fanca	Fanconi anemia, complementation group A [Source:MGI Symbol;Acc:MGI:1341823]	8	123995039	124045315	protein_coding	1982	667.15	14087	1.55906	0.1152	1.83947e-42	3.12622e-41	1407.76	2094.72	2002.63	1848.66	555.05	806.626	639.777
ENSMUSG00000035351	Nup37	nucleoporin 37 [Source:MGI Symbol;Acc:MGI:1919964]	10	87982854	88014252	protein_coding	939.45	408.4	69736	1.19389	0.0881629	2.51365e-42	4.26177e-41	933.181	879.629	924.793	1013.93	409.913	368.411	446.889
ENSMUSG00000028068	Iqgap3	IQ motif containing GTPase activating protein 3 [Source:MGI Symbol;Acc:MGI:3028642]	3	87989278	88028355	protein_coding	5151.44	1812.08	404710	1.49594	0.110914	3.5953e-42	6.07629e-41	3642.88	5246.32	5238.01	4970	1375.86	2165.87	1894.5
ENSMUSG00000029687	Ezh2	enhancer of zeste 2 polycomb repressive complex 2 subunit [Source:MGI Symbol;Acc:MGI:107940]	6	47507073	47572275	protein_coding	1609.85	798.38	14056	1.00418	0.0744149	4.55151e-42	7.67404e-41	1353.92	1532.44	1620.95	1676.15	720.78	853.162	821.206
ENSMUSG00000030493	Faap24	Fanconi anemia core complex associated protein 24 [Source:MGI Symbol;Acc:MGI:2142208]	7	35091577	35096261	protein_coding	486.91	189.06	101831	1.35294	0.100484	4.90281e-42	8.25979e-41	572.27	478.411	461.93	520.384	176.518	196.809	193.843
ENSMUSG00000027765	P2ry1	purinergic receptor P2Y, G-protein coupled 1 [Source:MGI Symbol;Acc:MGI:105049]	3	60910216	60916403	protein_coding	250.35	51.34	18441	2.26584	0.16883	6.3432e-42	1.06443e-40	153.223	253.501	278.091	219.462	50.994	56.2311	46.7896
ENSMUSG00000047832	Cdca4	cell division cycle associated 4 [Source:MGI Symbol;Acc:MGI:1919213]	12	112783849	112793043	protein_coding	2010.16	958.72	71963	1.06182	0.0788142	7.90917e-42	1.32303e-40	1542.07	1987.03	1948.5	2094.95	873.762	949.143	1053.24
ENSMUSG00000023940	Sgo1	shugoshin 1 [Source:MGI Symbol;Acc:MGI:1919665]	17	53981814	53996361	protein_coding	773.07	238.62	72415	1.68213	0.125584	1.12774e-41	1.87906e-40	574.722	738.583	735.355	845.265	182.401	295.698	237.768
ENSMUSG00000022687	Boc	biregional cell adhesion molecule-related/down-regulated by oncogenes (Cdon) binding protein [Source:MGI Symbol;Acc:MGI:2151153]	16	44305412	44379260	protein_coding	324.96	91.98	117606	1.80524	0.134944	1.27855e-41	2.12702e-40	224.868	329.742	349.014	296.13	95.1234	85.3162	95.4891
ENSMUSG00000030254	Rad18	RAD18 E3 ubiquitin protein ligase [Source:MGI Symbol;Acc:MGI:1890476]	6	112596811	112673647	protein_coding	1026.44	491.74	58186	1.05587	0.0785521	1.31904e-41	2.19265e-40	790.716	990.178	997.582	1091.56	475.617	496.385	503.227
ENSMUSG00000029414	Kntc1	kinetochore associated 1 [Source:MGI Symbol;Acc:MGI:2673709]	5	123887779	123959656	protein_coding	1807.62	835.76	208628	1.1063	0.0824214	1.45024e-41	2.40324e-40	1310.48	1785.94	1813.19	1823.74	745.296	964.655	797.334
ENSMUSG00000031262	Cenpi	centromere protein I [Source:MGI Symbol;Acc:MGI:2147897]	X	133208833	133263388	protein_coding	963.15	377.21	102920	1.34228	0.100307	1.80822e-41	2.9918e-40	684.893	941.574	976.119	971.767	303.022	428.52	400.099
ENSMUSG00000007827	Ankrd26	ankyrin repeat domain 26 [Source:MGI Symbol;Acc:MGI:1917887]	6	118478269	118539187	protein_coding	702.81	293.26	232339	1.25198	0.0935108	1.81137e-41	2.99467e-40	505.483	734.771	698.027	675.637	265.757	318.966	295.061
ENSMUSG00000001305	Rrp15	ribosomal RNA processing 15 homolog [Source:MGI Symbol;Acc:MGI:1914473]	1	186453175	186481555	protein_coding	1025.34	398.48	67223	1.35436	0.101399	2.60318e-41	4.29707e-40	908.051	975.883	980.785	1119.35	426.584	390.71	378.137
ENSMUSG00000022306	Zfpm2	zinc finger protein, multitype 2 [Source:MGI Symbol;Acc:MGI:1334444]	15	40518431	40967988	protein_coding	664.63	280.19	22762	1.23868	0.0927295	3.17229e-41	5.22433e-40	420.391	624.222	668.165	701.512	290.273	271.461	278.828
ENSMUSG00000007080	Pole	polymerase (DNA directed), epsilon [Source:MGI Symbol;Acc:MGI:1196391]	5	110434172	110485340	protein_coding	2862.87	1325.41	18973	1.10401	0.0827102	3.74571e-41	6.14013e-40	2188.33	2798.99	2799.58	2990.05	1138.54	1441.65	1396.05
ENSMUSG00000050410	Tcf19	transcription factor 19 [Source:MGI Symbol;Acc:MGI:103180]	17	35823631	35827721	protein_coding	2909.85	1237.42	106795	1.22523	0.0918558	3.74959e-41	6.14176e-40	1822.64	2960.05	2799.58	2969.93	1017.92	1305.92	1388.41
ENSMUSG00000026669	Mcm10	minichromosome maintenance 10 replication initiation factor [Source:MGI Symbol;Acc:MGI:1917274]	2	4994525	5017602	protein_coding	1407.95	660.7	70024	1.08645	0.081273	3.96191e-41	6.48453e-40	1201.92	1339.93	1412.85	1471.07	602.121	707.737	672.243
ENSMUSG00000018697	Aatf	apoptosis antagonizing transcription factor [Source:MGI Symbol;Acc:MGI:1929608]	11	84313681	84404348	protein_coding	1462.47	670.81	56321	1.11852	0.0838751	5.36554e-41	8.75492e-40	1273.4	1406.64	1446.45	1534.32	703.128	580.732	728.582
ENSMUSG00000004667	Polr2e	polymerase (RNA) II (DNA directed) polypeptide E [Source:MGI Symbol;Acc:MGI:1913670]	10	79871783	79875629	protein_coding	1405.08	690.66	66420	1.0197	0.0766248	9.11072e-41	1.47303e-39	1089.95	1435.23	1356.86	1423.15	667.825	664.109	740.04
ENSMUSG00000063200	Nol7	nucleolar protein 7 [Source:MGI Symbol;Acc:MGI:1917328]	13	43551866	43560573	protein_coding	1942.72	771.51	70078	1.32171	0.099832	1.12933e-40	1.82452e-39	1322.14	1757.35	2000.76	2070.04	782.561	719.371	812.612
ENSMUSG00000120992	D17H6S56E-5	DNA segment, Chr 17, human D6S56E 5 [Source:MGI Symbol;Acc:MGI:1306799]	17	35215654	35219393	lncRNA	11010.1	4889.34	110956	1.16546	0.0877878	1.33623e-40	2.15387e-39	8475.55	10882.4	10826.9	11321	4384.5	5468.96	4814.56
ENSMUSG00000030677	Kif22	kinesin family member 22 [Source:MGI Symbol;Acc:MGI:109233]	7	126626901	126641643	protein_coding	1872.94	699.02	110033	1.41079	0.106684	1.35275e-40	2.1772e-39	1396.6	1921.27	1839.32	1858.24	533.475	788.206	775.371
ENSMUSG00000027551	Zfp64	zinc finger protein 64 [Source:MGI Symbol;Acc:MGI:107342]	2	168735251	168797507	protein_coding	851.71	329.01	22722	1.36115	0.103055	1.64689e-40	2.6446e-39	571.426	864.38	880.933	809.806	310.867	322.844	353.31
ENSMUSG00000034930	Rtkn	rhotekin [Source:MGI Symbol;Acc:MGI:107371]	6	83112444	83129560	protein_coding	1617.88	781.69	20166	1.04255	0.0788301	2.04321e-40	3.26622e-39	1690.07	1711.61	1649.88	1492.15	708.032	783.358	853.672
ENSMUSG00000042770	Hebp1	heme binding protein 1 [Source:MGI Symbol;Acc:MGI:1333880]	6	135114520	135175020	protein_coding	1756.01	529.16	15199	1.71591	0.130393	2.34353e-40	3.74348e-39	859.846	1581.04	1804.79	1882.2	586.431	402.344	598.716
ENSMUSG00000031527	Eri1	exoribonuclease 1 [Source:MGI Symbol;Acc:MGI:1914526]	8	35932407	35963350	protein_coding	1790.87	810.73	67276	1.14079	0.0860816	2.63893e-40	4.19958e-39	1369.18	1625.84	1790.8	1955.99	814.923	802.748	814.522
ENSMUSG00000037411	Serpine1	serine (or cysteine) peptidase inhibitor, clade E, member 1 [Source:MGI Symbol;Acc:MGI:97608]	5	137090358	137101122	protein_coding	42007.2	6448.73	18787	2.677	0.204442	3.28124e-40	5.21004e-39	13926.5	41685.6	41193	43143	8714.08	5599.85	5032.27
ENSMUSG00000029993	Nfu1	NFU1 iron-sulfur cluster scaffold [Source:MGI Symbol;Acc:MGI:1913290]	6	86986218	87005443	protein_coding	1327.93	613.82	56748	1.10619	0.0839319	3.56368e-40	5.65006e-39	1008.51	1289.42	1369.93	1324.44	629.579	577.824	634.047
ENSMUSG00000018363	Smurf2	SMAD specific E3 ubiquitin protein ligase 2 [Source:MGI Symbol;Acc:MGI:1913563]	11	106710892	106811541	protein_coding	7732.21	3795.96	66313	1.02077	0.0774185	3.96152e-40	6.2668e-39	4605.46	7356.29	7757.62	8082.72	4256.03	3532.87	3598.98
ENSMUSG00000006715	Gmnn	geminin [Source:MGI Symbol;Acc:MGI:1927344]	13	24935828	24945906	protein_coding	704.29	280.18	57441	1.32025	0.100417	4.69293e-40	7.39084e-39	533.267	688.073	684.963	739.846	257.912	263.705	318.933
ENSMUSG00000015217	Hmgb3	high mobility group box 3 [Source:MGI Symbol;Acc:MGI:1098219]	X	70599524	70604282	protein_coding	1263.9	465.88	15354	1.42826	0.109072	7.55383e-40	1.18438e-38	1360.05	1216.04	1258.88	1316.77	385.397	447.91	564.34
ENSMUSG00000027962	Vcam1	vascular cell adhesion molecule 1 [Source:MGI Symbol;Acc:MGI:98926]	3	115903598	115923337	protein_coding	830.72	198.71	22329	2.04541	0.156946	9.53981e-40	1.49246e-38	451.85	797.67	812.81	881.682	282.428	159.968	153.737
ENSMUSG00000030347	D6Wsu163e	DNA segment, Chr 6, Wayne State University 163, expressed [Source:MGI Symbol;Acc:MGI:107893]	6	126916925	126952930	protein_coding	1034.81	464.2	28040	1.15119	0.0879799	1.52392e-39	2.37712e-38	700.002	989.225	1097.43	1017.77	521.707	445.002	425.881
ENSMUSG00000022324	Matn2	matrilin 2 [Source:MGI Symbol;Acc:MGI:109613]	15	34306823	34436419	protein_coding	806.3	253.79	17181	1.65405	0.12705	1.53422e-39	2.39143e-38	451.59	865.333	814.676	738.888	304.983	250.132	206.256
ENSMUSG00000026784	Pdss1	prenyl (solanesyl) diphosphate synthase, subunit 1 [Source:MGI Symbol;Acc:MGI:1889278]	2	22785534	22830278	protein_coding	627.42	222.03	56075	1.48757	0.114198	1.69262e-39	2.63062e-38	686.01	570.853	660.7	650.72	251.047	231.711	183.339
ENSMUSG00000040612	Ildr2	immunoglobulin-like domain containing receptor 2 [Source:MGI Symbol;Acc:MGI:1196370]	1	166081708	166144392	protein_coding	142.67	14.52	100039795	3.2605	0.250314	2.00393e-39	3.1099e-38	280.05	143.905	125.981	158.128	16.6711	10.6645	16.2331
ENSMUSG00000024309	Pfdn6	prefoldin subunit 6 [Source:MGI Symbol;Acc:MGI:95908]	17	34157795	34159317	protein_coding	1192.46	590.49	14976	1.01011	0.077252	2.41481e-39	3.7339e-38	1031.12	1242.73	1097.43	1237.23	600.16	547.769	623.544
ENSMUSG00000026434	Nucks1	nuclear casein kinase and cyclin-dependent kinase substrate 1 [Source:MGI Symbol;Acc:MGI:1934811]	1	131838272	131864059	protein_coding	7134.89	3187.76	98415	1.15506	0.088614	2.47477e-39	3.82384e-38	6048.48	6376.59	7031.6	7996.47	3037.08	3198.39	3327.79
ENSMUSG00000007415	Gatad1	GATA zinc finger domain containing 1 [Source:MGI Symbol;Acc:MGI:1914460]	5	3682932	3707185	protein_coding	2903.15	1258.86	67210	1.19745	0.0920491	3.18253e-39	4.89962e-38	1988.28	2801.85	2760.38	3147.22	1324.86	1112.02	1339.71
ENSMUSG00000095304	Plac9	placenta specific 9 [Source:MGI Symbol;Acc:MGI:2663998]	14	25887930	25903524	protein_coding	171.31	8.72	211623	4.24911	0.326995	3.61089e-39	5.54705e-38	74.465	156.294	171.707	185.92	8.82588	8.72552	8.59402
ENSMUSG00000020116	Pno1	partner of NOB1 homolog [Source:MGI Symbol;Acc:MGI:1913499]	11	17153198	17161568	protein_coding	2616.25	1044.78	66249	1.31483	0.101287	3.80355e-39	5.83457e-38	2078.5	2577.89	2490.69	2780.17	1126.77	912.302	1095.26
ENSMUSG00000062312	Erbb2	erb-b2 receptor tyrosine kinase 2 [Source:MGI Symbol;Acc:MGI:95410]	11	98303296	98328542	protein_coding	668.15	290.22	13866	1.1952	0.0920253	4.18057e-39	6.4083e-38	466.604	681.402	691.495	631.553	294.196	297.637	278.828
ENSMUSG00000057113	Npm1	nucleophosmin 1 [Source:MGI Symbol;Acc:MGI:106184]	11	33102287	33113206	protein_coding	29213.8	13442.5	18148	1.11263	0.0856349	4.20351e-39	6.43882e-38	37546.2	25853.3	29237.8	32550.4	14331.3	12445.5	13550.9
ENSMUSG00000039298	Cdk5rap2	CDK5 regulatory subunit associated protein 2 [Source:MGI Symbol;Acc:MGI:2384875]	4	70135093	70328680	protein_coding	1421.64	678.16	214444	1.06108	0.0817151	5.05054e-39	7.71959e-38	1076.4	1338.03	1418.45	1508.44	614.87	739.73	679.882
ENSMUSG00000038602	Slc35f1	solute carrier family 35, member F1 [Source:MGI Symbol;Acc:MGI:2139810]	10	52566629	52987718	protein_coding	2032.6	967.24	215085	1.06489	0.0820215	5.09268e-39	7.77842e-38	2551.66	2166.19	2009.16	1922.45	1021.84	993.74	886.138
ENSMUSG00000072082	Ccnf	cyclin F [Source:MGI Symbol;Acc:MGI:102551]	17	24441172	24470458	protein_coding	1503.99	701.92	12449	1.09171	0.084407	8.78472e-39	1.33028e-37	1473.27	1462.87	1470.71	1578.4	607.024	794.992	703.754
ENSMUSG00000022033	Pbk	PDZ binding kinase [Source:MGI Symbol;Acc:MGI:1289156]	14	66043286	66055271	protein_coding	1437.67	582.44	52033	1.29352	0.100357	1.26797e-38	1.91058e-37	1302.39	1380.91	1367.13	1564.99	487.385	663.14	596.807
ENSMUSG00000036371	Serbp1	serpine1 mRNA binding protein 1 [Source:MGI Symbol;Acc:MGI:1914120]	6	67215160	67274720	protein_coding	14516.1	7030.45	66870	1.03987	0.0806196	1.67408e-38	2.51182e-37	13887.8	14199.9	14287.2	15061.4	7332.34	6715.74	7043.27
ENSMUSG00000040824	Snrpd2	small nuclear ribonucleoprotein D2 [Source:MGI Symbol;Acc:MGI:98345]	7	18883647	18887467	protein_coding	1702.68	668.85	107686	1.33771	0.104014	1.7305e-38	2.59465e-37	1289.62	1699.22	1635.89	1772.95	726.664	591.397	688.476
ENSMUSG00000054717	Hmgb2	high mobility group box 2 [Source:MGI Symbol;Acc:MGI:96157]	8	57964941	57969033	protein_coding	2889.94	1023.56	97165	1.48571	0.115625	1.81586e-38	2.7188e-37	2130.27	2446.38	2989.01	3234.43	851.207	1098.45	1121.04
ENSMUSG00000028882	Ppp1r8	protein phosphatase 1, regulatory subunit 8 [Source:MGI Symbol;Acc:MGI:2140494]	4	132554240	132570480	protein_coding	1908.17	929.89	100336	1.03234	0.0799657	1.83242e-38	2.74166e-37	1658.61	1836.45	1811.33	2076.74	941.427	858.01	990.222
ENSMUSG00000028367	Txn1	thioredoxin 1 [Source:MGI Symbol;Acc:MGI:98874]	4	57943373	57956411	protein_coding	10127.2	4335.69	22166	1.21658	0.0944897	2.13125e-38	3.18206e-37	7976.46	9485.31	9865.7	11030.6	4876.79	3761.67	4368.62
ENSMUSG00000037601	Nme1	NME/NM23 nucleoside diphosphate kinase 1 [Source:MGI Symbol;Acc:MGI:97355]	11	93847805	93859347	protein_coding	680.14	228.98	18102	1.55824	0.121621	2.74138e-38	4.0844e-37	551.189	634.705	611.241	794.472	246.144	229.772	211.031
ENSMUSG00000021009	Ptpn21	protein tyrosine phosphatase, non-receptor type 21 [Source:MGI Symbol;Acc:MGI:1344406]	12	98643000	98703664	protein_coding	1230.42	592.98	24000	1.04678	0.0814569	2.93457e-38	4.36919e-37	848.348	1177.92	1188.89	1324.44	654.096	568.128	556.701
ENSMUSG00000034203	Chchd4	coiled-coil-helix-coiled-coil-helix domain containing 4 [Source:MGI Symbol;Acc:MGI:1919420]	6	91439154	91450528	protein_coding	723.08	291.69	72170	1.29945	0.10143	3.43809e-38	5.10455e-37	898.752	686.167	692.428	790.639	308.906	248.193	317.979
ENSMUSG00000049932	H2ax	H2A.X variant histone [Source:MGI Symbol;Acc:MGI:102688]	9	44245991	44247374	protein_coding	1864.6	783.26	15270	1.24249	0.0970247	4.33477e-38	6.41346e-37	1445	1762.12	1805.73	2025.95	690.38	809.535	849.853
ENSMUSG00000048696	Mex3d	mex3 RNA binding family member D [Source:MGI Symbol;Acc:MGI:2681847]	10	80216189	80223493	protein_coding	1399.66	654.8	237400	1.08876	0.0849797	4.5407e-38	6.70415e-37	971.862	1425.7	1428.72	1344.57	637.425	674.774	652.19
ENSMUSG00000042489	Clspn	claspin [Source:MGI Symbol;Acc:MGI:2445153]	4	126450728	126487696	protein_coding	3063.44	1397.15	269582	1.12515	0.0878272	4.54839e-38	6.71084e-37	2146.97	2967.67	2983.41	3239.22	1191.49	1563.81	1436.16
ENSMUSG00000045328	Cenpe	centromere protein E [Source:MGI Symbol;Acc:MGI:1098230]	3	134918298	134979372	protein_coding	2662.23	1078.57	229841	1.29378	0.101252	5.43766e-38	7.98412e-37	1881.63	2535.01	2572.81	2878.88	970.847	1194.43	1070.43
ENSMUSG00000042029	Ncapg2	non-SMC condensin II complex, subunit G2 [Source:MGI Symbol;Acc:MGI:1923294]	12	116369022	116427351	protein_coding	4024.78	1904.44	76044	1.07586	0.0837711	5.59605e-38	8.21101e-37	3055.63	3967.38	3935.27	4171.7	1697.51	2187.2	1828.62
ENSMUSG00000026582	Sele	selectin, endothelial cell [Source:MGI Symbol;Acc:MGI:98278]	1	163875773	163885246	protein_coding	2932.43	1306.7	20339	1.15841	0.0907318	7.3729e-38	1.07736e-36	1385.86	3112.53	2957.28	2727.46	1530.8	1214.79	1174.52
ENSMUSG00000031963	Bmper	BMP-binding endothelial regulator [Source:MGI Symbol;Acc:MGI:1920480]	9	23134372	23396496	protein_coding	249.67	25.27	73230	3.27053	0.258419	1.02246e-37	1.48792e-36	102.345	236.347	251.029	261.63	38.2455	21.3291	16.2331
ENSMUSG00000026377	Nifk	nucleolar protein interacting with the FHA domain of MKI67 [Source:MGI Symbol;Acc:MGI:1915199]	1	118249569	118261552	protein_coding	2883.01	1263.16	67949	1.18263	0.0929284	1.23584e-37	1.79722e-36	2757.11	2630.31	2797.71	3221.01	1370.95	1125.59	1292.92
ENSMUSG00000031562	Dctd	dCMP deaminase [Source:MGI Symbol;Acc:MGI:2444529]	8	48552127	48606268	protein_coding	1364.7	602.03	320685	1.17295	0.0926098	2.68509e-37	3.88088e-36	1162.22	1428.56	1408.19	1257.36	699.206	580.732	526.145
ENSMUSG00000038418	Egr1	early growth response 1 [Source:MGI Symbol;Acc:MGI:95295]	18	34992876	34998037	protein_coding	618.89	227.02	13653	1.43511	0.11365	3.1096e-37	4.4853e-36	241.765	598.49	609.374	648.803	248.105	215.23	217.715
ENSMUSG00000022360	Atad2	ATPase family, AAA domain containing 2 [Source:MGI Symbol;Acc:MGI:1917722]	15	57957440	57998478	protein_coding	4374.83	2141.35	70472	1.02424	0.0808674	3.28311e-37	4.73235e-36	3188.85	4153.22	4366.4	4604.87	1978.96	2349.1	2095.98
ENSMUSG00000048915	Efna5	ephrin A5 [Source:MGI Symbol;Acc:MGI:107444]	17	62911179	63188312	protein_coding	174.16	37.49	13640	2.1953	0.174388	4.23405e-37	6.07423e-36	231.508	170.589	171.707	180.17	46.0907	32.9631	33.4212
ENSMUSG00000067194	Eif1ax	eukaryotic translation initiation factor 1A, X-linked [Source:MGI Symbol;Acc:MGI:1913485]	X	158155174	158172924	protein_coding	4061.05	1784.44	66235	1.17749	0.0933128	4.56848e-37	6.54518e-36	3481.87	3690.06	3902.61	4590.5	1850.49	1602.59	1900.23
ENSMUSG00000021760	Gpx8	glutathione peroxidase 8 (putative) [Source:MGI Symbol;Acc:MGI:1916840]	13	113179287	113182944	protein_coding	991.12	448.5	69590	1.13628	0.0900428	5.13993e-37	7.35398e-36	648.901	955.869	953.722	1063.77	488.365	420.764	436.385
ENSMUSG00000049866	Arl4c	ADP-ribosylation factor-like 4C [Source:MGI Symbol;Acc:MGI:2445172]	1	88600847	88629943	protein_coding	955.96	463.81	320982	1.0367	0.082126	5.75605e-37	8.22442e-36	1088.38	941.574	994.782	931.516	406.971	505.111	479.355
ENSMUSG00000026234	Ncl	nucleolin [Source:MGI Symbol;Acc:MGI:97286]	1	86272441	86287122	protein_coding	32310.4	14930.6	17975	1.10241	0.0876863	6.47194e-37	9.2411e-36	34779.4	29815.9	30241	36874.4	15581.6	14327.3	14882.9
ENSMUSG00000042524	Sun2	Sad1 and UNC84 domain containing 2 [Source:MGI Symbol;Acc:MGI:2443011]	15	79608271	79626737	protein_coding	7083.27	3406.62	223697	1.04846	0.0832397	6.8305e-37	9.73998e-36	4284.43	7743.21	6910.29	6596.32	3211.64	3755.85	3252.36
ENSMUSG00000028702	Rad54l	RAD54 like (S. cerevisiae) [Source:MGI Symbol;Acc:MGI:894697]	4	115951461	115980887	protein_coding	975.22	451.77	19366	1.10252	0.0876046	8.1901e-37	1.16475e-35	885.753	1015.91	968.653	941.1	423.642	485.721	445.934
ENSMUSG00000026683	Nuf2	NUF2, NDC80 kinetochore complex component [Source:MGI Symbol;Acc:MGI:1914227]	1	169325503	169359033	protein_coding	1828.18	780.42	66977	1.21995	0.0969513	8.26514e-37	1.17463e-35	1408	1695.41	1855.19	1933.95	638.405	905.515	797.334
ENSMUSG00000020018	Snrpf	small nuclear ribonucleoprotein polypeptide F [Source:MGI Symbol;Acc:MGI:1917128]	10	93418891	93425568	protein_coding	1495.73	586.97	69878	1.33844	0.106622	8.71763e-37	1.23729e-35	1523.59	1401.88	1371.79	1713.53	618.792	511.897	630.228
ENSMUSG00000027353	Mcm8	minichromosome maintenance 8 homologous recombination repair factor [Source:MGI Symbol;Acc:MGI:1913884]	2	132658061	132686117	protein_coding	341.5	101.29	66634	1.73655	0.138741	1.03955e-36	1.47052e-35	254.342	334.507	320.085	369.923	98.0653	95.9808	109.812
ENSMUSG00000022421	Nptxr	neuronal pentraxin receptor [Source:MGI Symbol;Acc:MGI:1920590]	15	79670552	79688967	protein_coding	1154.3	525.22	73340	1.1293	0.0898611	1.14193e-36	1.61212e-35	892.443	1237.01	1150.63	1075.27	515.824	563.281	496.543
ENSMUSG00000027722	Spata5	spermatogenesis associated 5 [Source:MGI Symbol;Acc:MGI:1927170]	3	37474045	37633245	protein_coding	678.1	278.69	57815	1.27342	0.101572	1.19949e-36	1.69113e-35	544.019	616.598	699.894	717.804	299.099	275.339	261.64
ENSMUSG00000026955	Sapcd2	suppressor APC domain containing 2 [Source:MGI Symbol;Acc:MGI:1919330]	2	25262333	25268225	protein_coding	243.92	58.31	72080	2.04316	0.163815	1.73204e-36	2.43229e-35	278.006	252.548	247.296	231.921	37.2648	74.6517	63.0228
ENSMUSG00000019857	Asf1a	anti-silencing function 1A histone chaperone [Source:MGI Symbol;Acc:MGI:1913653]	10	53472853	53485321	protein_coding	825.22	364.73	66403	1.16953	0.0934932	1.97496e-36	2.76793e-35	642.746	795.764	821.209	858.682	377.551	348.051	368.588
ENSMUSG00000020392	Cdkn2aipnl	CDKN2A interacting protein N-terminal like [Source:MGI Symbol;Acc:MGI:1261797]	11	51858488	51868161	protein_coding	1464.08	649.27	52626	1.164	0.0931238	2.11237e-36	2.95856e-35	1021.91	1366.62	1417.52	1608.11	622.715	613.695	711.394
ENSMUSG00000024056	Ndc80	NDC80 kinetochore complex component [Source:MGI Symbol;Acc:MGI:1914302]	17	71803095	71833852	protein_coding	1107.55	437.05	67052	1.33036	0.106565	2.1409e-36	2.99459e-35	684.459	1014	1103.03	1205.6	370.687	499.294	441.159
ENSMUSG00000020914	Top2a	topoisomerase (DNA) II alpha [Source:MGI Symbol;Acc:MGI:98790]	11	98883769	98915015	protein_coding	8589.54	3983.11	21973	1.10087	0.0881948	2.92217e-36	4.06865e-35	7142.75	8253.07	8433.25	9082.28	3299.9	4563.45	4085.98
ENSMUSG00000034773	Hrob	homologous recombination factor with OB-fold [Source:MGI Symbol;Acc:MGI:2387601]	11	102139708	102156013	protein_coding	751.95	259.12	217216	1.52486	0.122447	3.07698e-36	4.28139e-35	507.091	743.348	773.616	738.888	204.957	281.156	291.242
ENSMUSG00000036768	Kif15	kinesin family member 15 [Source:MGI Symbol;Acc:MGI:1098258]	9	122780111	122847798	protein_coding	1260.76	529.64	209737	1.24182	0.100004	6.04926e-36	8.32988e-35	990.682	1193.17	1257.01	1332.11	433.449	573.945	581.528
ENSMUSG00000039640	Mrpl12	mitochondrial ribosomal protein L12 [Source:MGI Symbol;Acc:MGI:1926273]	11	120375439	120379891	protein_coding	1169.57	426.69	56282	1.44253	0.116507	7.24187e-36	9.93993e-35	1200.71	1066.42	1193.55	1248.73	406.971	401.374	471.716
ENSMUSG00000028081	Rps3a1	ribosomal protein S3A1 [Source:MGI Symbol;Acc:MGI:1202063]	3	86045247	86050009	protein_coding	14526.6	6416.98	20091	1.16963	0.0946284	1.19881e-35	1.63384e-34	11329.4	13933	13606.9	16039.9	6421.32	5620.21	7209.42
ENSMUSG00000033762	Recql4	RecQ protein-like 4 [Source:MGI Symbol;Acc:MGI:1931028]	15	76587753	76594748	protein_coding	850.23	365.89	79456	1.20709	0.0976784	1.23407e-35	1.67652e-34	866.278	911.078	857.603	782.014	333.422	403.313	360.949
ENSMUSG00000033952	Aspm	abnormal spindle microtubule assembly [Source:MGI Symbol;Acc:MGI:1334448]	1	139382510	139421829	protein_coding	1296.78	531.28	12316	1.27786	0.103448	1.24115e-35	1.68507e-34	1077.49	1259.88	1323.27	1307.19	435.41	642.78	515.641
ENSMUSG00000005718	Tfap4	transcription factor AP4 [Source:MGI Symbol;Acc:MGI:103239]	16	4362525	4377718	protein_coding	201.57	48.33	83383	2.03709	0.165613	1.46315e-35	1.98141e-34	238.358	199.179	208.102	197.42	44.1294	39.7496	61.113
ENSMUSG00000030521	Mphosph10	M-phase phosphoprotein 10 (U3 small nucleolar ribonucleoprotein) [Source:MGI Symbol;Acc:MGI:1915223]	7	64026275	64042016	protein_coding	1162.11	577.35	67973	1.00295	0.0811861	1.72054e-35	2.32256e-34	1072.55	1099.77	1163.69	1222.85	623.695	551.647	556.701
ENSMUSG00000032218	Ccnb2	cyclin B2 [Source:MGI Symbol;Acc:MGI:88311]	9	70314974	70328829	protein_coding	1374.31	633.81	12442	1.10976	0.0898259	1.76823e-35	2.38543e-34	1205.45	1398.07	1376.46	1348.4	537.398	663.14	700.89
ENSMUSG00000064061	Dzip3	DAZ interacting protein 3, zinc finger [Source:MGI Symbol;Acc:MGI:1917433]	16	48744595	48814528	protein_coding	915.62	436	224170	1.0627	0.0861586	1.80208e-35	2.42956e-34	725.934	924.42	901.463	920.974	448.158	473.117	386.731
ENSMUSG00000038607	Gng10	guanine nucleotide binding protein (G protein), gamma 10 [Source:MGI Symbol;Acc:MGI:1336169]	4	59035088	59041903	protein_coding	903.77	298.74	14700	1.58214	0.128801	1.88953e-35	2.54422e-34	696.504	849.132	884.666	977.517	346.171	255.949	294.106
ENSMUSG00000020372	Rack1	receptor for activated C kinase 1 [Source:MGI Symbol;Acc:MGI:101849]	11	48691159	48697261	protein_coding	27256	12949.7	14694	1.06632	0.0865242	2.27906e-35	3.06291e-34	22734.4	26959.7	27007.5	27800.8	13337.9	12511.4	12999.9
ENSMUSG00000059173	Pde1a	phosphodiesterase 1A, calmodulin-dependent [Source:MGI Symbol;Acc:MGI:1201792]	2	79664797	79959802	protein_coding	584.85	153.62	18573	1.90999	0.155929	2.2902e-35	3.07593e-34	332.528	600.396	593.51	560.635	208.879	120.218	131.775
ENSMUSG00000052485	Tmem171	transmembrane protein 171 [Source:MGI Symbol;Acc:MGI:2685751]	13	98822743	98831342	protein_coding	3106.99	652.09	380863	2.22836	0.182307	2.48351e-35	3.32715e-34	1576.04	3291.7	3117.79	2911.47	857.091	575.885	523.28
ENSMUSG00000074825	Itpripl1	inositol 1,4,5-triphosphate receptor interacting protein-like 1 [Source:MGI Symbol;Acc:MGI:1920588]	2	126980692	126985362	protein_coding	706.56	330.82	73338	1.08716	0.0883508	2.83711e-35	3.79609e-34	752.187	682.355	718.558	718.763	327.538	338.356	326.573
ENSMUSG00000030587	2200002D01Rik	RIKEN cDNA 2200002D01 gene [Source:MGI Symbol;Acc:MGI:1919525]	7	28945986	28947891	protein_coding	1203.11	475.03	72275	1.32955	0.10848	3.5901e-35	4.78253e-34	1108.42	1109.3	1220.61	1279.4	526.611	439.185	459.302
ENSMUSG00000034780	B3galt1	UDP-Gal:betaGlcNAc beta 1,3-galactosyltransferase, polypeptide 1 [Source:MGI Symbol;Acc:MGI:1349403]	2	67396215	67953033	protein_coding	349.43	118.2	26877	1.54994	0.126997	5.79921e-35	7.64869e-34	203.403	348.802	359.279	340.214	119.64	130.883	104.083
ENSMUSG00000027115	Kif18a	kinesin family member 18A [Source:MGI Symbol;Acc:MGI:2446977]	2	109111083	109172092	protein_coding	512.14	192.83	228421	1.40002	0.11445	5.93547e-35	7.81872e-34	439.964	456.492	538.452	541.468	204.957	201.657	171.88
ENSMUSG00000064368	mt-Nd6	mitochondrially encoded NADH dehydrogenase 6 [Source:MGI Symbol;Acc:MGI:102495]	MT	13552	14070	protein_coding	753.53	214.5	17722	1.79461	0.147689	8.16615e-35	1.07239e-33	519.76	654.718	794.146	811.722	225.55	233.65	184.294
ENSMUSG00000005087	Cd44	CD44 antigen [Source:MGI Symbol;Acc:MGI:88338]	2	102641486	102732010	protein_coding	14008.2	2656.11	12505	2.36937	0.196053	1.24455e-34	1.62833e-33	7297.03	14864.1	13621.8	13538.6	3598.02	2266.7	2103.62
ENSMUSG00000038900	Rpl12	ribosomal protein L12 [Source:MGI Symbol;Acc:MGI:98002]	2	32851571	32855357	protein_coding	21796.8	9305.73	269261	1.21911	0.100265	1.55145e-34	2.01993e-33	17080.1	20120	21120	24150.4	9474.09	8450.18	9992.93
ENSMUSG00000032892	Rangrf	RAN guanine nucleotide release factor [Source:MGI Symbol;Acc:MGI:1889073]	11	68863310	68866011	protein_coding	364.32	101.81	57785	1.82024	0.150594	1.67982e-34	2.18038e-33	304.643	355.473	371.41	366.09	118.659	100.828	85.9402
ENSMUSG00000031245	Hmgn5	high-mobility group nucleosome binding domain 5 [Source:MGI Symbol;Acc:MGI:1355295]	X	108048140	108057010	protein_coding	1825.01	687.07	50887	1.39673	0.115361	2.02896e-34	2.63035e-33	1233.4	1622.98	1619.09	2232.96	707.051	640.841	713.303
ENSMUSG00000048922	Cdca2	cell division cycle associated 2 [Source:MGI Symbol;Acc:MGI:1919787]	14	67913780	67953290	protein_coding	1466.17	659.36	108912	1.14508	0.0943658	2.36046e-34	3.05452e-33	1312.29	1428.56	1456.71	1513.23	556.03	775.602	646.461
ENSMUSG00000026974	Zmynd19	zinc finger, MYND domain containing 19 [Source:MGI Symbol;Acc:MGI:1914437]	2	24839804	24852087	protein_coding	1037.79	483.34	67187	1.09421	0.0902228	2.45741e-34	3.17804e-33	1024.99	1010.19	974.252	1128.94	469.733	480.873	499.408
ENSMUSG00000059070	Rpl18	ribosomal protein L18 [Source:MGI Symbol;Acc:MGI:98003]	7	45364881	45370260	protein_coding	16143	7135.64	19899	1.16884	0.0964832	2.60538e-34	3.36531e-33	12658	16306	16277.7	15845.4	6914.59	6902.86	7589.47
ENSMUSG00000071550	Cfap44	cilia and flagella associated protein 44 [Source:MGI Symbol;Acc:MGI:1277238]	16	44215159	44302791	protein_coding	165.57	18.39	212517	3.13205	0.259879	2.67089e-34	3.44783e-33	61.2877	158.2	169.841	168.67	16.6711	20.3596	18.1429
ENSMUSG00000027959	Sass6	SAS-6 centriolar assembly protein [Source:MGI Symbol;Acc:MGI:1920026]	3	116388631	116424653	protein_coding	564	248.45	72776	1.1731	0.0968588	2.6756e-34	3.45182e-33	385.915	554.652	541.251	596.094	245.163	242.376	257.82
ENSMUSG00000024590	Lmnb1	lamin B1 [Source:MGI Symbol;Acc:MGI:96795]	18	56840885	56886496	protein_coding	2555.95	1131.8	16906	1.16577	0.0963092	2.85262e-34	3.67351e-33	2793.05	2370.14	2525.22	2772.51	920.833	1234.18	1240.4
ENSMUSG00000024785	Rcl1	RNA terminal phosphate cyclase-like 1 [Source:MGI Symbol;Acc:MGI:1913275]	19	29078775	29121329	protein_coding	1312.25	625.55	59028	1.06083	0.0876641	3.4322e-34	4.41451e-33	1379.81	1281.8	1267.27	1387.69	648.212	536.135	692.296
ENSMUSG00000028683	Eif2b3	eukaryotic translation initiation factor 2B, subunit 3 [Source:MGI Symbol;Acc:MGI:1313286]	4	116876599	116944503	protein_coding	865.21	404.89	108067	1.08703	0.090079	5.01157e-34	6.41101e-33	838.131	850.085	838.939	906.599	411.874	361.624	441.159
ENSMUSG00000073557	Ppp1r12b	protein phosphatase 1, regulatory subunit 12B [Source:MGI Symbol;Acc:MGI:1916417]	1	134682396	134883680	protein_coding	5392.28	2270.86	329251	1.23771	0.102916	6.97157e-34	8.88092e-33	2285.06	5819.08	5335.99	5021.75	2737.98	2095.09	1979.49
ENSMUSG00000027883	Gpsm2	G-protein signalling modulator 2 (AGS3-like, C. elegans) [Source:MGI Symbol;Acc:MGI:1923373]	3	108585954	108629625	protein_coding	469.03	182.91	76123	1.3475	0.112063	7.1571e-34	9.1009e-33	399.436	419.325	473.128	514.634	169.653	189.053	190.023
ENSMUSG00000031642	Sh3rf1	SH3 domain containing ring finger 1 [Source:MGI Symbol;Acc:MGI:1913066]	8	61676906	61849105	protein_coding	1256.03	615.68	59009	1.02085	0.0849943	1.07756e-33	1.36207e-32	818.764	1257.97	1201.02	1309.11	588.392	577.824	680.837
ENSMUSG00000021102	Glrx5	glutaredoxin 5 [Source:MGI Symbol;Acc:MGI:1920296]	12	104998947	105009165	protein_coding	1155.65	513.79	73046	1.16188	0.0967407	1.09392e-33	1.38193e-32	1159.86	1109.3	1169.29	1188.35	507.978	519.653	513.731
ENSMUSG00000047710	Champ1	chromosome alignment maintaining phosphoprotein 1 [Source:MGI Symbol;Acc:MGI:1196398]	8	13919641	13931639	protein_coding	776.11	364.69	101994	1.0823	0.0901151	1.16553e-33	1.47064e-32	640.558	739.536	752.153	836.64	354.996	379.075	359.994
ENSMUSG00000040550	Otud6b	OTU domain containing 6B [Source:MGI Symbol;Acc:MGI:1919451]	4	14809498	14826587	protein_coding	2992.95	1387.32	72201	1.1009	0.0918409	1.31421e-33	1.65334e-32	2469.6	2757.06	3015.14	3206.64	1456.27	1236.12	1469.58
ENSMUSG00000029438	Bcl7a	B cell CLL/lymphoma 7A [Source:MGI Symbol;Acc:MGI:1924295]	5	123481897	123513055	protein_coding	356.04	138.34	77045	1.35142	0.112995	1.46001e-33	1.83459e-32	528.669	362.144	367.678	338.298	117.678	151.242	146.098
ENSMUSG00000032085	Tagln	transgelin [Source:MGI Symbol;Acc:MGI:106012]	9	45840917	45847356	protein_coding	3477.09	271.27	21345	3.63396	0.306845	1.71918e-33	2.1577e-32	1214.35	3267.87	3280.17	3883.23	400.106	205.535	208.166
ENSMUSG00000025352	Gdf11	growth differentiation factor 11 [Source:MGI Symbol;Acc:MGI:1338027]	10	128718164	128727587	protein_coding	284.21	90.18	14561	1.64059	0.137654	1.7344e-33	2.17552e-32	245.416	288.762	270.626	293.255	109.833	81.4382	79.2559
ENSMUSG00000028495	Rps6	ribosomal protein S6 [Source:MGI Symbol;Acc:MGI:98159]	4	86772897	86775649	protein_coding	12258.5	5838.64	20104	1.06432	0.088742	1.82584e-33	2.28617e-32	10022.2	11817.3	11346.7	13611.4	5735.84	5484.48	6295.59
ENSMUSG00000026779	Mastl	microtubule associated serine/threonine kinase-like [Source:MGI Symbol;Acc:MGI:1914371]	2	23005618	23046036	protein_coding	1133.08	557.71	67121	1.01458	0.0849007	2.14124e-33	2.67479e-32	711.344	1068.32	1094.63	1236.27	524.649	552.616	595.852
ENSMUSG00000025869	Nop16	NOP16 nucleolar protein [Source:MGI Symbol;Acc:MGI:107862]	13	54731998	54737903	protein_coding	1638.62	709.1	28126	1.20131	0.1005	2.22926e-33	2.78311e-32	1928.17	1649.66	1593.89	1672.32	809.039	604	714.258
ENSMUSG00000001707	Eef1e1	eukaryotic translation elongation factor 1 epsilon 1 [Source:MGI Symbol;Acc:MGI:1913393]	13	38828183	38843034	protein_coding	715.3	276.45	66143	1.35922	0.114111	2.45594e-33	3.06158e-32	703.203	698.557	667.232	780.097	276.544	248.193	304.61
ENSMUSG00000040152	Thbs1	thrombospondin 1 [Source:MGI Symbol;Acc:MGI:98737]	2	117942357	117957614	protein_coding	124051	25778	21825	2.24133	0.18923	2.79719e-33	3.47581e-32	41489.8	124880	124715	122558	34399.4	23190.5	19744.3
ENSMUSG00000028573	Fggy	FGGY carbohydrate kinase domain containing [Source:MGI Symbol;Acc:MGI:1922828]	4	95445744	95815176	protein_coding	169.29	12.6	75578	3.70041	0.312337	3.12467e-33	3.87593e-32	52.8977	159.153	146.511	202.212	11.7678	16.4815	9.54891
ENSMUSG00000061983	Rps12	ribosomal protein S12 [Source:MGI Symbol;Acc:MGI:98105]	10	23661081	23663173	protein_coding	14732.9	5508.47	20042	1.41349	0.118444	3.58403e-33	4.43798e-32	10413.7	14187.5	14167.7	15843.4	5380.84	5007.48	6137.08
ENSMUSG00000022370	Mrpl13	mitochondrial ribosomal protein L13 [Source:MGI Symbol;Acc:MGI:2137218]	15	55397490	55421144	protein_coding	1268.5	625.59	68537	1.01181	0.0849852	3.65982e-33	4.52918e-32	1122.45	1237.96	1239.28	1328.27	633.502	570.067	673.198
ENSMUSG00000055723	Rras2	related RAS viral (r-ras) oncogene 2 [Source:MGI Symbol;Acc:MGI:1914172]	7	113646017	113717016	protein_coding	6706.8	2741.63	66922	1.27959	0.10774	3.96597e-33	4.90235e-32	3948.04	6414.71	6493.15	7212.54	3320.49	2286.09	2618.31
ENSMUSG00000045136	Tubb2b	tubulin, beta 2B class IIB [Source:MGI Symbol;Acc:MGI:1920960]	13	34310731	34314449	protein_coding	713.43	304.51	73710	1.21787	0.102509	4.12029e-33	5.08424e-32	556.158	735.724	725.09	679.47	304.983	272.43	336.121
ENSMUSG00000038370	Pcp4l1	Purkinje cell protein 4-like 1 [Source:MGI Symbol;Acc:MGI:1913675]	1	171000831	171023837	protein_coding	162.39	13.19	66425	3.57272	0.302758	5.99327e-33	7.36975e-32	48.482	152.482	168.908	165.795	7.84523	14.5425	17.188
ENSMUSG00000025574	Tk1	thymidine kinase 1 [Source:MGI Symbol;Acc:MGI:98763]	11	117706352	117716918	protein_coding	2499.53	1142.4	21877	1.1205	0.0947073	8.30927e-33	1.01765e-31	1974.64	2520.71	2444.96	2532.92	925.737	1243.87	1257.59
ENSMUSG00000032012	Nectin1	nectin cell adhesion molecule 1 [Source:MGI Symbol;Acc:MGI:1926483]	9	43655281	43743955	protein_coding	367.92	126.49	58235	1.52483	0.129572	1.12085e-32	1.36408e-31	281.087	376.439	358.346	368.965	115.717	139.608	124.136
ENSMUSG00000091625	Lsm5	LSM5 homolog, U6 small nuclear RNA and mRNA degradation associated [Source:MGI Symbol;Acc:MGI:1913623]	6	56678048	56681695	protein_coding	495.32	192.18	66373	1.35434	0.115043	1.44566e-32	1.74836e-31	423.064	453.633	561.781	470.55	175.537	187.114	213.895
ENSMUSG00000030269	Mtmr14	myotubularin related protein 14 [Source:MGI Symbol;Acc:MGI:1916075]	6	113214804	113258353	protein_coding	741.42	347.46	97287	1.08602	0.0922349	2.02262e-32	2.42817e-31	482.818	748.113	735.355	740.805	343.229	327.692	371.452
ENSMUSG00000028246	Faxc	failed axon connections homolog [Source:MGI Symbol;Acc:MGI:1923382]	4	21931329	21996839	protein_coding	473.26	213.98	76132	1.13611	0.0966099	2.03987e-32	2.4475e-31	477.714	484.129	450.732	484.925	210.84	219.108	211.986
ENSMUSG00000005148	Klf5	Kruppel-like factor 5 [Source:MGI Symbol;Acc:MGI:1338056]	14	99536127	99552472	protein_coding	455.92	135.33	12224	1.73552	0.148316	2.21157e-32	2.65202e-31	172.504	401.217	477.794	488.759	152.982	125.066	127.955
ENSMUSG00000039103	Nexn	nexilin [Source:MGI Symbol;Acc:MGI:1916060]	3	151942619	151971987	protein_coding	359.55	107.13	68810	1.72708	0.147767	2.26078e-32	2.7095e-31	433.853	316.399	377.943	384.298	110.814	95.9808	114.587
ENSMUSG00000023072	Cep89	centrosomal protein 89 [Source:MGI Symbol;Acc:MGI:1919390]	7	35096460	35138114	protein_coding	486.52	202.85	72140	1.25095	0.106645	2.47555e-32	2.96022e-31	372.612	486.988	502.99	469.592	192.208	190.022	226.309
ENSMUSG00000033735	Spr	sepiapterin reductase [Source:MGI Symbol;Acc:MGI:103078]	6	85107158	85114748	protein_coding	1004.1	423.27	20751	1.23519	0.105583	3.40271e-32	4.05976e-31	762.491	1038.78	1020.91	952.6	412.855	408.161	448.799
ENSMUSG00000026605	Cenpf	centromere protein F [Source:MGI Symbol;Acc:MGI:1313302]	1	189372803	189420283	protein_coding	1730.34	680.12	108000	1.33459	0.11432	3.95847e-32	4.70963e-31	1352.89	1611.54	1704.94	1874.53	564.856	837.65	637.867
ENSMUSG00000020737	Jpt1	Jupiter microtubule associated homolog 1 [Source:MGI Symbol;Acc:MGI:1096361]	11	115388179	115405213	protein_coding	4016.86	1992.01	15374	1.00477	0.0857794	4.1232e-32	4.90014e-31	3412.99	3862.55	3914.74	4273.28	1937.77	1902.16	2136.09
ENSMUSG00000047534	Mis18bp1	MIS18 binding protein 1 [Source:MGI Symbol;Acc:MGI:2145099]	12	65179508	65219378	protein_coding	828.4	374.6	217653	1.13631	0.09724	5.07352e-32	6.01607e-31	802.721	739.536	834.273	911.391	336.364	420.764	366.678
ENSMUSG00000102748	Pcdhgb2	protocadherin gamma subfamily B, 2 [Source:MGI Symbol;Acc:MGI:1935170]	18	37822881	37974926	protein_coding	492.24	149.99	93700	1.69559	0.145954	5.39014e-32	6.38438e-31	314.206	539.404	495.525	441.799	146.117	139.608	164.241
ENSMUSG00000041498	Kif14	kinesin family member 14 [Source:MGI Symbol;Acc:MGI:1098226]	1	136394081	136459249	protein_coding	561.18	235.31	381293	1.24352	0.106639	5.7881e-32	6.84051e-31	476.277	547.028	536.585	599.927	216.724	274.369	214.85
ENSMUSG00000027800	Tm4sf1	transmembrane 4 superfamily member 1 [Source:MGI Symbol;Acc:MGI:104678]	3	57193032	57209409	protein_coding	37191.2	15336.5	17112	1.2693	0.108863	6.75391e-32	7.96864e-31	20568	37123.6	39042.9	35407.2	18859.9	14198.4	12951.2
ENSMUSG00000029464	Gpn3	GPN-loop GTPase 3 [Source:MGI Symbol;Acc:MGI:1289326]	5	122509939	122520965	protein_coding	620.25	306.18	68080	1.01055	0.0867152	7.83149e-32	9.22468e-31	723.522	618.504	631.771	610.469	304.983	286.973	326.573
ENSMUSG00000031848	Lsm4	LSM4 homolog, U6 small nuclear RNA and mRNA degradation associated [Source:MGI Symbol;Acc:MGI:1354692]	8	71125898	71131402	protein_coding	1066.33	514.71	50783	1.043	0.0895628	8.65371e-32	1.01763e-30	924.507	1154.1	1004.11	1040.77	491.307	541.952	510.866
ENSMUSG00000037313	Tacc3	transforming, acidic coiled-coil containing protein 3 [Source:MGI Symbol;Acc:MGI:1341163]	5	33815472	33836339	protein_coding	3243.19	1605	21335	1.00756	0.0865024	8.9171e-32	1.04802e-30	2702.87	3142.07	3278.3	3309.18	1334.67	1757.71	1722.62
ENSMUSG00000033386	Frrs1	ferric-chelate reductase 1 [Source:MGI Symbol;Acc:MGI:108076]	3	116653113	116701826	protein_coding	1024.82	491.97	20321	1.05128	0.0903271	9.31441e-32	1.09411e-30	1050.15	1034.02	991.05	1049.39	557.992	461.483	456.438
ENSMUSG00000019817	Plagl1	pleiomorphic adenoma gene-like 1 [Source:MGI Symbol;Acc:MGI:1100874]	10	12936248	13007438	protein_coding	410.18	105.96	22634	1.92978	0.167193	1.02153e-31	1.19596e-30	160.379	383.11	381.675	465.758	122.582	96.9503	98.3537
ENSMUSG00000091474	2610021A01Rik	RIKEN cDNA 2610021A01 gene [Source:MGI Symbol;Acc:MGI:1922662]	7	41248654	41277957	protein_coding	576.81	271.46		1.0794	0.0928073	1.0278e-31	1.20265e-30	511.967	552.746	573.913	603.761	278.505	264.674	271.189
ENSMUSG00000039716	Dock3	dedicator of cyto-kinesis 3 [Source:MGI Symbol;Acc:MGI:2429763]	9	106770024	107109108	protein_coding	512.09	214.1	208869	1.25117	0.107482	1.04389e-31	1.2208e-30	357.967	523.203	494.592	518.467	241.241	190.022	211.031
ENSMUSG00000063802	Hspbp1	HSPA (heat shock 70kDa) binding protein, cytoplasmic cochaperone 1 [Source:MGI Symbol;Acc:MGI:1913495]	7	4663520	4688067	protein_coding	771.76	369.1	66245	1.05564	0.0909075	1.22749e-31	1.43079e-30	624.14	794.811	726.956	793.514	371.668	341.265	394.37
ENSMUSG00000098188	Sowahc	sosondowah ankyrin repeat domain family member C [Source:MGI Symbol;Acc:MGI:3606051]	10	59057775	59062256	protein_coding	216.87	47.39	268301	2.16648	0.187964	1.33087e-31	1.54875e-30	116.748	208.709	209.035	232.879	37.2648	55.2616	49.6543
ENSMUSG00000025264	Tsr2	TSR2 20S rRNA accumulation [Source:MGI Symbol;Acc:MGI:1916749]	X	149870090	149879539	protein_coding	651.45	296.95	69499	1.12386	0.0970486	1.59032e-31	1.84461e-30	709.502	617.551	607.508	729.304	304.002	288.912	297.926
ENSMUSG00000036918	Ttc7	tetratricopeptide repeat domain 7 [Source:MGI Symbol;Acc:MGI:1920999]	17	87590314	87689197	protein_coding	328.3	116.16	225049	1.48339	0.12853	1.68832e-31	1.95509e-30	300.645	294.48	340.615	349.798	112.775	117.31	118.406
ENSMUSG00000042115	Klhdc8a	kelch domain containing 8A [Source:MGI Symbol;Acc:MGI:2442630]	1	132226364	132235095	protein_coding	156.05	8.71	213417	4.10546	0.356213	1.76281e-31	2.0369e-30	60.1206	131.515	132.513	204.129	7.84523	9.69503	8.59402
ENSMUSG00000045005	Fzd5	frizzled class receptor 5 [Source:MGI Symbol;Acc:MGI:108571]	1	64769717	64776910	protein_coding	1400.93	632.35	14367	1.13855	0.0984393	1.85051e-31	2.13477e-30	827.04	1521	1445.51	1236.27	725.683	614.665	556.701
ENSMUSG00000048058	Ldlrad3	low density lipoprotein receptor class A domain containing 3 [Source:MGI Symbol;Acc:MGI:2138856]	2	101780548	102016730	protein_coding	137.35	29.36	241576	2.19856	0.191163	2.25597e-31	2.59266e-30	403.959	123.891	153.977	134.169	23.5357	37.8106	26.7369
ENSMUSG00000012848	Rps5	ribosomal protein S5 [Source:MGI Symbol;Acc:MGI:1097682]	7	12656217	12660613	protein_coding	15538.3	6887.79	20103	1.16467	0.10086	2.33789e-31	2.68536e-30	12416.9	15029	16083.6	15502.3	6633.14	6591.65	7438.6
ENSMUSG00000032221	Mns1	meiosis-specific nuclear structural protein 1 [Source:MGI Symbol;Acc:MGI:107933]	9	72345293	72369307	protein_coding	331.54	96.73	17427	1.75646	0.153102	2.92181e-31	3.34521e-30	262.277	290.668	335.949	368.006	74.5296	116.34	99.3086
ENSMUSG00000030744	Rps3	ribosomal protein S3 [Source:MGI Symbol;Acc:MGI:1350917]	7	99127103	99132945	protein_coding	24194.6	11955.1	27050	1.00953	0.0874956	3.13815e-31	3.58904e-30	19122.3	24664.9	23764.7	24154.3	11857.1	11110.5	12897.7
ENSMUSG00000035455	Fignl1	fidgetin-like 1 [Source:MGI Symbol;Acc:MGI:1890648]	11	11737431	11758962	protein_coding	1093.29	514.38	60530	1.07923	0.0936061	3.30187e-31	3.77424e-30	869.368	1004.47	1056.37	1219.02	461.888	528.379	552.882
ENSMUSG00000017550	Atad5	ATPase family, AAA domain containing 5 [Source:MGI Symbol;Acc:MGI:2442925]	11	79980226	80026620	protein_coding	1264.67	584.3	237877	1.10554	0.0960856	4.26896e-31	4.84582e-30	988.088	1190.31	1285.01	1318.69	538.379	626.299	588.213
ENSMUSG00000097908	4933404O12Rik	RIKEN cDNA 4933404O12 gene [Source:MGI Symbol;Acc:MGI:1914002]	5	136947964	136965968	lncRNA	305.79	114.84	66752	1.40069	0.121898	4.30306e-31	4.88193e-30	363.355	302.104	284.624	330.631	109.833	111.493	123.181
ENSMUSG00000028910	Mecr	mitochondrial trans-2-enoyl-CoA reductase [Source:MGI Symbol;Acc:MGI:1349441]	4	131570781	131595097	protein_coding	744.59	318	26922	1.21849	0.10606	4.67886e-31	5.29698e-30	629.575	738.583	740.021	755.18	372.648	305.393	275.963
ENSMUSG00000025794	Rpl14	ribosomal protein L14 [Source:MGI Symbol;Acc:MGI:1914365]	9	120400510	120403720	protein_coding	12043.1	5529.84	67115	1.11409	0.0969593	4.75586e-31	5.38129e-30	10643.2	11166.4	10915.5	14047.5	5525.98	5080.19	5983.34
ENSMUSG00000021713	Ppwd1	peptidylprolyl isomerase domain and WD repeat containing 1 [Source:MGI Symbol;Acc:MGI:2443069]	13	104341632	104365351	protein_coding	581.48	275.35	238831	1.07046	0.0931049	4.85171e-31	5.48682e-30	452.266	556.558	586.044	601.844	287.331	263.705	275.008
ENSMUSG00000038459	Abhd17c	abhydrolase domain containing 17C [Source:MGI Symbol;Acc:MGI:1917428]	7	83758564	83801101	protein_coding	678.87	314.9	70178	1.09859	0.0956495	4.87777e-31	5.51042e-30	729.493	638.517	644.836	753.263	309.886	303.454	331.347
ENSMUSG00000034883	Lrr1	leucine rich repeat protein 1 [Source:MGI Symbol;Acc:MGI:1916956]	12	69215588	69225783	protein_coding	245.01	62.58	69706	1.94395	0.170325	4.93767e-31	5.57513e-30	157.318	202.991	242.63	289.422	57.8585	64.9567	64.9326
ENSMUSG00000062647	Rpl7a	ribosomal protein L7A [Source:MGI Symbol;Acc:MGI:1353472]	2	26800776	26803330	protein_coding	21396	10387	27176	1.03529	0.09016	6.38924e-31	7.195e-30	19414.6	21519	20881.1	21788.1	10574.4	9130.77	11455.8
ENSMUSG00000051518	Rps19bp1	ribosomal protein S19 binding protein 1 [Source:MGI Symbol;Acc:MGI:1913788]	15	80144816	80148516	protein_coding	493.51	214.61	66538	1.1909	0.10398	6.5537e-31	7.3763e-30	425.333	498.424	504.857	477.258	219.666	202.626	221.535
ENSMUSG00000034023	Fancd2	Fanconi anemia, complementation group D2 [Source:MGI Symbol;Acc:MGI:2448480]	6	113508643	113573978	protein_coding	797.79	340.69	211651	1.21815	0.10633	7.15961e-31	8.03698e-30	664.718	764.314	752.153	876.89	290.273	403.313	328.482
ENSMUSG00000024043	Arhgap28	Rho GTPase activating protein 28 [Source:MGI Symbol;Acc:MGI:2147003]	17	68149708	68311115	protein_coding	524.02	255.9	268970	1.0249	0.089591	8.47761e-31	9.50145e-30	516.583	506.048	520.721	545.301	256.931	246.254	264.505
ENSMUSG00000030983	Bccip	BRCA2 and CDKN1A interacting protein [Source:MGI Symbol;Acc:MGI:1913415]	7	133311062	133322874	protein_coding	1870.52	906.71	66165	1.03581	0.0906268	9.34837e-31	1.04498e-29	1462.82	1738.29	1791.73	2081.54	930.64	825.047	964.44
ENSMUSG00000014226	Cacybp	calcyclin binding protein [Source:MGI Symbol;Acc:MGI:1270839]	1	160029937	160040445	protein_coding	2652.69	1154.4	12301	1.19119	0.104296	1.07786e-30	1.2017e-29	2871.42	2371.09	2744.52	2842.47	1295.44	959.808	1207.94
ENSMUSG00000019689	Fmc1	formation of mitochondrial complex V assembly factor 1 [Source:MGI Symbol;Acc:MGI:1913367]	6	38510437	38516384	protein_coding	435.49	129.09	66117	1.73399	0.152787	1.15136e-30	1.28097e-29	222.6	432.667	470.329	403.465	129.446	127.005	130.82
ENSMUSG00000019792	Trmt11	tRNA methyltransferase 11 [Source:MGI Symbol;Acc:MGI:1920931]	10	30410221	30476745	protein_coding	570.88	227.51	73681	1.31267	0.116059	2.24516e-30	2.46945e-29	386.525	524.156	563.648	624.844	267.718	216.199	198.617
ENSMUSG00000003923	Tfam	transcription factor A, mitochondrial [Source:MGI Symbol;Acc:MGI:107810]	10	71061294	71074110	protein_coding	989.17	486.5	21780	1.01593	0.0895729	3.08949e-30	3.38761e-29	854.879	909.172	1002.25	1056.1	488.365	445.002	526.145
ENSMUSG00000008435	Rdh13	retinol dehydrogenase 13 (all-trans and 9-cis) [Source:MGI Symbol;Acc:MGI:1918732]	7	4427769	4448648	protein_coding	604.96	291.8	108841	1.04508	0.0921096	3.28768e-30	3.59934e-29	522.341	627.081	589.777	598.01	298.119	287.942	289.332
ENSMUSG00000060121	Gemin2	gem nuclear organelle associated protein 2 [Source:MGI Symbol;Acc:MGI:1913853]	12	59060179	59075256	protein_coding	612.35	278.02	66603	1.1296	0.0998087	3.32005e-30	3.63292e-29	493.003	576.571	595.376	665.095	293.215	278.247	262.595
ENSMUSG00000030515	Tarsl2	threonyl-tRNA synthetase-like 2 [Source:MGI Symbol;Acc:MGI:2444486]	7	65294646	65341839	protein_coding	698.04	326.82	272396	1.08608	0.0960509	3.93145e-30	4.28649e-29	597.22	646.141	713.892	734.096	364.803	299.576	316.069
ENSMUSG00000028884	Rpa2	replication protein A2 [Source:MGI Symbol;Acc:MGI:1339939]	4	132495643	132506063	protein_coding	1581.51	774.84	19891	1.02118	0.0903064	4.37104e-30	4.75602e-29	1295.57	1518.15	1613.49	1612.9	654.096	845.406	825.025
ENSMUSG00000019782	Rwdd1	RWD domain containing 1 [Source:MGI Symbol;Acc:MGI:1913771]	10	33872551	33895620	protein_coding	1862.76	806.59	66521	1.19601	0.106089	4.6642e-30	5.06982e-29	1402.06	1650.61	1856.12	2081.54	790.406	717.432	911.921
ENSMUSG00000052962	Mrpl35	mitochondrial ribosomal protein L35 [Source:MGI Symbol;Acc:MGI:1913473]	6	71789981	71803953	protein_coding	856.94	405.8	66223	1.07027	0.0948116	5.44529e-30	5.91279e-29	729.57	832.931	802.545	935.35	445.217	359.685	412.513
ENSMUSG00000005533	Igf1r	insulin-like growth factor I receptor [Source:MGI Symbol;Acc:MGI:96433]	7	67602575	67883416	protein_coding	705.64	283.29	16001	1.30533	0.115975	6.25632e-30	6.78305e-29	299.968	711.899	672.831	732.179	270.66	288.912	290.287
ENSMUSG00000034997	Htr2a	5-hydroxytryptamine (serotonin) receptor 2A [Source:MGI Symbol;Acc:MGI:109521]	14	74878280	74946934	protein_coding	3057.96	1049.44	15558	1.52728	0.136507	8.9596e-30	9.61586e-29	1182.46	2826.63	2947.02	3400.23	1386.64	881.278	880.409
ENSMUSG00000027331	Knstrn	kinetochore-localized astrin/SPAG5 binding [Source:MGI Symbol;Acc:MGI:1289298]	2	118644484	118684438	protein_coding	1980.02	892.32	51944	1.13964	0.101479	9.00061e-30	9.65012e-29	1979.79	1801.19	1964.37	2174.5	729.606	971.442	975.898
ENSMUSG00000015619	Gata3	GATA binding protein 3 [Source:MGI Symbol;Acc:MGI:95663]	2	9861889	9894845	protein_coding	464.91	146.75	14462	1.64591	0.147314	9.49128e-30	1.01711e-28	172.248	457.445	461.93	475.342	182.401	127.974	129.865
ENSMUSG00000063052	Lrrc40	leucine rich repeat containing 40 [Source:MGI Symbol;Acc:MGI:1914394]	3	157742299	157774124	protein_coding	1060.25	522.6	67144	1.01261	0.0902504	1.17669e-29	1.25717e-28	852.489	940.621	1085.3	1154.81	510.92	557.464	499.408
ENSMUSG00000020460	Rps27a	ribosomal protein S27A [Source:MGI Symbol;Acc:MGI:1925544]	11	29495846	29498109	protein_coding	16521.1	8190.17	78294	1.00444	0.0896538	1.44502e-29	1.5369e-28	14570.5	15170	16106	18287.2	7787.37	7475.83	9307.32
ENSMUSG00000040464	Gtpbp10	GTP-binding protein 10 (putative) [Source:MGI Symbol;Acc:MGI:2385599]	5	5587454	5609538	protein_coding	702.35	317.75	207704	1.13388	0.101533	1.80946e-29	1.91875e-28	592.58	631.846	699.894	775.305	310.867	299.576	342.806
ENSMUSG00000057841	Rpl32	ribosomal protein L32 [Source:MGI Symbol;Acc:MGI:98038]	6	115782466	115785708	protein_coding	11626.5	4723.73	19951	1.28662	0.115493	1.96386e-29	2.07937e-28	8999.44	10355.4	11800.2	12724	4281.53	4361.79	5527.86
ENSMUSG00000060288	Ppih	peptidyl prolyl isomerase H [Source:MGI Symbol;Acc:MGI:106499]	4	119157207	119177743	protein_coding	722.38	331.36	66101	1.11416	0.0999916	2.42688e-29	2.56197e-28	677.094	656.624	705.493	805.014	344.209	289.881	359.994
ENSMUSG00000028609	Magoh	mago homolog, exon junction complex core component [Source:MGI Symbol;Acc:MGI:1330312]	4	107736952	107744621	protein_coding	1733.16	796.38	17149	1.11202	0.099908	2.78679e-29	2.93026e-28	1452.09	1578.19	1646.15	1975.16	848.265	738.761	802.108
ENSMUSG00000040749	Siah1b	siah E3 ubiquitin protein ligase 1B [Source:MGI Symbol;Acc:MGI:108063]	X	162853701	162859489	protein_coding	514.8	240.37	20438	1.08919	0.0979693	3.45814e-29	3.62006e-28	455.926	500.33	516.988	527.093	231.434	241.406	248.272
ENSMUSG00000074476	Spc24	SPC24, NDC80 kinetochore complex component, homolog (S. cerevisiae) [Source:MGI Symbol;Acc:MGI:1914879]	9	21666738	21671599	protein_coding	616.57	255.69	67629	1.25748	0.113311	3.52084e-29	3.68388e-28	514.76	596.584	618.706	634.428	205.937	294.729	266.414
ENSMUSG00000039347	Atp6v0e2	ATPase, H+ transporting, lysosomal V0 subunit E2 [Source:MGI Symbol;Acc:MGI:1923502]	6	48514549	48518735	protein_coding	267.4	78.16	76252	1.75363	0.15893	4.30333e-29	4.49377e-28	131.38	268.749	261.294	272.171	90.2201	68.8347	75.4364
ENSMUSG00000027236	Eif3j1	eukaryotic translation initiation factor 3, subunit J1 [Source:MGI Symbol;Acc:MGI:1925905]	2	121859027	121887079	protein_coding	1539.13	720.45	78655	1.08605	0.0979698	4.96473e-29	5.16667e-28	1350.18	1442.86	1475.38	1699.15	773.735	643.75	743.86
ENSMUSG00000039929	Urb1	URB1 ribosome biogenesis 1 homolog (S. cerevisiae) [Source:MGI Symbol;Acc:MGI:2146468]	16	90548415	90607301	protein_coding	1366.11	631.99	207932	1.10406	0.0997471	6.53152e-29	6.75093e-28	1162.55	1507.66	1306.47	1284.19	712.935	629.207	553.837
ENSMUSG00000031756	Cenpn	centromere protein N [Source:MGI Symbol;Acc:MGI:1919405]	8	117648469	117668246	protein_coding	764.03	348.79	72155	1.12049	0.101399	6.84827e-29	7.07488e-28	592.358	765.267	740.021	786.805	282.428	382.953	381.001
ENSMUSG00000063018	2010204K13Rik	RIKEN cDNA 2010204K13 gene [Source:MGI Symbol;Acc:MGI:1922859]	X	7278056	7311382	lncRNA	162.73	40.64		1.97644	0.17978	7.25349e-29	7.48623e-28	174.73	163.918	165.175	159.086	44.1294	30.0546	47.7445
ENSMUSG00000044533	Rps2	ribosomal protein S2 [Source:MGI Symbol;Acc:MGI:105110]	17	24937090	24940903	protein_coding	56475.8	17379.8	16898	1.67725	0.153151	8.80808e-29	9.06431e-28	36276.4	61862.8	52875.6	54689.2	18243.1	14743.2	19153.2
ENSMUSG00000116223	Gm41396	predicted gene, 41396 [Source:MGI Symbol;Acc:MGI:5624281]	15	98832206	98838434	lncRNA	197.77	6.45		4.86046	0.443805	9.94846e-29	1.02181e-27	58.7233	226.816	126.914	239.588	4.90327	7.75602	6.68423
ENSMUSG00000063457	Rps15	ribosomal protein S15 [Source:MGI Symbol;Acc:MGI:98117]	10	80128287	80129948	protein_coding	15687.3	6669.95	20054	1.2229	0.111249	1.18312e-28	1.20934e-27	11893.3	14742.1	16264.6	16055.2	6353.65	5849.01	7807.19
ENSMUSG00000025785	Exosc7	exosome component 7 [Source:MGI Symbol;Acc:MGI:1913696]	9	122942280	122965194	protein_coding	553.81	262.75	66446	1.06661	0.0968433	1.25887e-28	1.28554e-27	587.473	568.947	534.719	557.76	232.415	259.827	296.016
ENSMUSG00000027160	Ccdc34	coiled-coil domain containing 34 [Source:MGI Symbol;Acc:MGI:1915451]	2	109848162	110003705	protein_coding	378.07	153.5	68201	1.28552	0.117837	2.48606e-28	2.52417e-27	331.925	397.405	361.145	375.673	129.446	169.663	161.377
ENSMUSG00000053198	Prx	periaxin [Source:MGI Symbol;Acc:MGI:108176]	7	27196813	27219639	protein_coding	634.55	286.74	19153	1.13472	0.103818	2.5032e-28	2.54036e-27	324.183	646.141	599.109	658.386	275.564	271.461	313.204
ENSMUSG00000014303	Glis2	GLIS family zinc finger 2 [Source:MGI Symbol;Acc:MGI:1932535]	16	4412577	4442788	protein_coding	325.62	120.68	83396	1.41546	0.129935	2.64234e-28	2.68029e-27	208.448	302.104	317.285	357.465	114.736	125.066	122.226
ENSMUSG00000039155	Cdh26	cadherin-like 26 [Source:MGI Symbol;Acc:MGI:2685856]	2	178072324	178129159	protein_coding	98.94	6.15	381409	3.94715	0.36082	2.95449e-28	2.99121e-27	133.523	96.254	97.0519	103.502	8.82588	5.81702	3.81956
ENSMUSG00000037531	Mrpl47	mitochondrial ribosomal protein L47 [Source:MGI Symbol;Acc:MGI:1921850]	3	32779546	32791754	protein_coding	805.91	380.48	74600	1.07368	0.0982954	3.01665e-28	3.05269e-27	722.226	735.724	778.282	903.724	421.681	364.533	355.219
ENSMUSG00000028416	Bag1	BCL2-associated athanogene 1 [Source:MGI Symbol;Acc:MGI:108047]	4	40936398	40948294	protein_coding	3130.22	1471.07	12017	1.07976	0.0990228	3.60143e-28	3.63235e-27	2204.27	3045.82	3001.14	3343.68	1601.41	1306.89	1504.91
ENSMUSG00000060487	Samd5	sterile alpha motif domain containing 5 [Source:MGI Symbol;Acc:MGI:2444815]	10	9498680	9550952	protein_coding	871.41	329.95	320825	1.38636	0.127561	3.60945e-28	3.63704e-27	678.145	785.28	802.545	1026.39	403.048	286.003	300.791
ENSMUSG00000031971	Ccsap	centriole, cilia and spindle associated protein [Source:MGI Symbol;Acc:MGI:1920670]	8	124567570	124586948	protein_coding	242.52	71.29	73420	1.74377	0.160805	3.6095e-28	3.63704e-27	151.664	240.159	228.632	258.755	64.7231	74.6517	74.4815
ENSMUSG00000021697	Depdc1b	DEP domain containing 1B [Source:MGI Symbol;Acc:MGI:2145425]	13	108452866	108544316	protein_coding	257.33	87.52	218581	1.53803	0.141781	4.02645e-28	4.05333e-27	221.509	242.065	250.095	279.838	90.2201	93.0722	79.2559
ENSMUSG00000037563	Rps16	ribosomal protein S16 [Source:MGI Symbol;Acc:MGI:98118]	7	28050077	28052580	protein_coding	9762.25	4009.28	20055	1.27411	0.116941	4.11922e-28	4.14476e-27	7285.31	9922.74	9400.04	9963.97	3693.14	3891.58	4443.11
ENSMUSG00000002477	Snrpd1	small nuclear ribonucleoprotein D1 [Source:MGI Symbol;Acc:MGI:98344]	18	10617775	10642079	protein_coding	2436.44	1135.33	20641	1.0918	0.100399	4.94013e-28	4.95668e-27	2274.49	2148.09	2362.84	2798.38	1195.42	1013.13	1197.43
ENSMUSG00000027133	Nop10	NOP10 ribonucleoprotein [Source:MGI Symbol;Acc:MGI:1913431]	2	112092271	112093614	protein_coding	1824.73	864.13	66181	1.06621	0.0982792	5.19824e-28	5.21319e-27	2043.77	1911.74	1873.85	1688.61	863.955	828.925	899.507
ENSMUSG00000027349	Fam98b	family with sequence similarity 98, member B [Source:MGI Symbol;Acc:MGI:1915465]	2	117080220	117102021	protein_coding	1596.69	663.65	68215	1.25411	0.115796	6.7177e-28	6.7054e-27	1105.12	1361.85	1662.95	1765.28	701.167	615.634	674.153
ENSMUSG00000069117	Rps18-ps6	ribosomal protein S18, pseudogene 6 [Source:MGI Symbol;Acc:MGI:3642298]	13	97896580	97897140	protein_coding	439.58	136.16		1.66935	0.154863	6.99856e-28	6.97266e-27	261.354	417.419	373.277	528.051	133.369	132.822	142.279
ENSMUSG00000025856	Pdgfa	platelet derived growth factor, alpha [Source:MGI Symbol;Acc:MGI:97527]	5	138961769	138983125	protein_coding	601.98	283.99	18590	1.0747	0.0991766	8.25077e-28	8.20868e-27	294.418	580.383	611.241	614.302	278.505	287.942	285.512
ENSMUSG00000001056	Nhp2	NHP2 ribonucleoprotein [Source:MGI Symbol;Acc:MGI:1098547]	11	51510562	51514541	protein_coding	1734.55	864.14	52530	1.00527	0.0921234	9.24364e-28	9.18789e-27	2482.75	1582	1811.33	1810.32	903.182	762.998	926.244
ENSMUSG00000016984	Etaa1	Ewing tumor-associated antigen 1 [Source:MGI Symbol;Acc:MGI:1915395]	11	17888756	17903875	protein_coding	390.65	138.12	68145	1.48247	0.137667	9.78836e-28	9.72478e-27	258.208	334.507	396.607	440.841	135.33	140.578	138.459
ENSMUSG00000062510	Nsl1	NSL1, MIS12 kinetochore complex component [Source:MGI Symbol;Acc:MGI:2685830]	1	190795209	190818671	protein_coding	645.41	313.58	381318	1.03134	0.0955569	1.2123e-27	1.19827e-26	532.92	608.021	677.497	650.72	280.467	346.112	314.159
ENSMUSG00000028438	Kif24	kinesin family member 24 [Source:MGI Symbol;Acc:MGI:1918345]	4	41390745	41464887	protein_coding	430.81	193.84	109242	1.14086	0.105795	1.31036e-27	1.29338e-26	437.744	422.184	424.602	445.633	185.343	183.236	212.941
ENSMUSG00000019832	Rab32	RAB32, member RAS oncogene family [Source:MGI Symbol;Acc:MGI:1915094]	10	10420746	10434009	protein_coding	526.38	208.93	67844	1.31898	0.122808	1.55679e-27	1.53448e-26	400.271	479.364	548.717	551.051	249.086	160.937	216.76
ENSMUSG00000096965	3300005D01Rik	RIKEN cDNA 3300005D01 gene [Source:MGI Symbol;Acc:MGI:1925762]	17	5848932	5853516	lncRNA	181.8	47.13	78512	1.91968	0.179967	2.07973e-27	2.03954e-26	136.168	193.461	169.841	182.087	54.9166	35.8716	50.6092
ENSMUSG00000049907	Rasl11b	RAS-like, family 11, member B [Source:MGI Symbol;Acc:MGI:1916189]	5	74355947	74360142	protein_coding	370.54	112.76	68939	1.69618	0.158792	2.1102e-27	2.06656e-26	143.387	348.802	427.402	335.423	128.466	109.554	100.264
ENSMUSG00000120012	Gm36220	predicted gene, 36220 [Source:MGI Symbol;Acc:MGI:5595379]	11	106391687	106393229	lncRNA	116.7	14.6		2.95929	0.277284	2.12033e-27	2.07552e-26	87.8775	120.079	106.384	123.627	24.5163	12.6035	6.68423
ENSMUSG00000031629	Cenpu	centromere protein U [Source:MGI Symbol;Acc:MGI:1919126]	8	47005063	47033042	protein_coding	381.15	137.23	71876	1.45531	0.136363	2.88647e-27	2.80994e-26	242.212	374.533	378.876	390.048	109.833	133.791	168.061
ENSMUSG00000022706	Mrpl40	mitochondrial ribosomal protein L40 [Source:MGI Symbol;Acc:MGI:1332635]	16	18690768	18695612	protein_coding	635.23	299.28	18100	1.07606	0.100398	3.00735e-27	2.92628e-26	551.024	587.054	642.036	676.595	282.428	285.034	330.392
ENSMUSG00000032397	Tipin	timeless interacting protein [Source:MGI Symbol;Acc:MGI:1921571]	9	64188863	64212706	protein_coding	1445.56	652.86	66131	1.13658	0.106198	3.396e-27	3.29842e-26	1226.56	1285.61	1362.46	1688.61	590.353	624.36	743.86
ENSMUSG00000053604	Rpia	ribose 5-phosphate isomerase A [Source:MGI Symbol;Acc:MGI:103254]	6	70742704	70769216	protein_coding	633.79	304.91	19895	1.04529	0.0977371	3.55759e-27	3.45379e-26	710.341	639.47	577.646	684.262	310.867	278.247	325.618
ENSMUSG00000096916	Zfp850	zinc finger protein 850 [Source:MGI Symbol;Acc:MGI:3036281]	7	27684279	27713540	protein_coding	343.24	135.22	100043772	1.33074	0.124794	4.10525e-27	3.97458e-26	241.325	319.258	378.876	331.589	141.214	122.157	142.279
ENSMUSG00000030042	Pole4	polymerase (DNA-directed), epsilon 4 (p12 subunit) [Source:MGI Symbol;Acc:MGI:1914229]	6	82595973	82682346	protein_coding	989.47	399.96	66979	1.29264	0.121458	4.55675e-27	4.40168e-26	722.136	865.333	1013.45	1089.64	428.545	365.502	405.829
ENSMUSG00000021951	Eef1akmt1	EEF1A alpha lysine methyltransferase 1 [Source:MGI Symbol;Acc:MGI:1915293]	14	57787054	57809069	protein_coding	384	156.51	68043	1.28057	0.120388	5.04835e-27	4.8633e-26	367.923	375.486	381.675	394.84	172.595	124.096	172.835
ENSMUSG00000030316	Tamm41	TAM41 mitochondrial translocator assembly and maintenance homolog [Source:MGI Symbol;Acc:MGI:1916221]	6	114981342	115014837	protein_coding	507.53	229.34	68971	1.13572	0.106762	6.9507e-27	6.67475e-26	489.009	511.767	506.723	504.092	236.337	191.962	259.73
ENSMUSG00000062248	Cks2	CDC28 protein kinase regulatory subunit 2 [Source:MGI Symbol;Acc:MGI:1913447]	13	51799268	51804696	protein_coding	887.14	323.9	66197	1.43598	0.135808	8.09153e-27	7.75977e-26	732.072	789.093	792.28	1080.06	277.525	314.119	380.046
ENSMUSG00000023919	Cenpq	centromere protein Q [Source:MGI Symbol;Acc:MGI:1933744]	17	41233942	41245938	protein_coding	685.56	248.75	83815	1.44461	0.136832	9.66514e-27	9.23138e-26	442.93	600.396	690.562	765.722	188.285	273.4	284.557
ENSMUSG00000027070	Lrp2	low density lipoprotein receptor-related protein 2 [Source:MGI Symbol;Acc:MGI:95794]	2	69254684	69416409	protein_coding	233.72	30.8	14725	2.88354	0.275388	1.2018e-26	1.14375e-25	78.0274	215.38	217.434	268.338	50.0133	24.2376	18.1429
ENSMUSG00000028651	Ppie	peptidylprolyl isomerase E (cyclophilin E) [Source:MGI Symbol;Acc:MGI:1917118]	4	123020908	123033744	protein_coding	580.11	284.34	56031	1.01886	0.096368	1.37467e-26	1.30361e-25	507.176	590.866	554.316	595.135	295.177	266.613	291.242
ENSMUSG00000063787	Chchd1	coiled-coil-helix-coiled-coil-helix domain containing 1 [Source:MGI Symbol;Acc:MGI:1913371]	14	20753074	20754493	protein_coding	996.01	488.76	66121	1.01789	0.0962131	1.38206e-26	1.31003e-25	785.701	954.916	942.524	1090.6	494.249	441.124	530.919
ENSMUSG00000033174	Mgll	monoglyceride lipase [Source:MGI Symbol;Acc:MGI:1346042]	6	88701394	88805342	protein_coding	578.15	278.15	23945	1.04713	0.0989027	1.47041e-26	1.39191e-25	2119.99	552.746	601.909	579.802	221.628	301.515	311.294
ENSMUSG00000075304	Sp5	trans-acting transcription factor 5 [Source:MGI Symbol;Acc:MGI:1927715]	2	70305267	70308073	protein_coding	673.8	71.27	64406	3.18929	0.306536	1.78888e-26	1.68962e-25	221.796	717.617	624.305	679.47	107.872	60.1092	45.8347
ENSMUSG00000061787	Rps17	ribosomal protein S17 [Source:MGI Symbol;Acc:MGI:1309526]	7	80992480	80995002	protein_coding	10455.3	5023.61	20068	1.05026	0.0992852	1.91534e-26	1.80585e-25	8636.9	9360.47	10672.9	11332.5	4671.83	4704.03	5694.97
ENSMUSG00000031482	Slc25a15	solute carrier family 25 (mitochondrial carrier ornithine transporter), member 15 [Source:MGI Symbol;Acc:MGI:1342274]	8	22865567	22888613	protein_coding	568.06	261.69	18408	1.107	0.105106	1.94127e-26	1.82868e-25	610.2	527.968	557.116	619.094	267.718	240.437	276.918
ENSMUSG00000032288	Imp3	IMP3, U3 small nucleolar ribonucleoprotein [Source:MGI Symbol;Acc:MGI:1916119]	9	56844759	56845682	protein_coding	961.91	457.21	102462	1.06394	0.100884	2.0335e-26	1.91387e-25	854.597	953.01	969.586	963.142	438.352	403.313	529.964
ENSMUSG00000027679	Dnajc19	DnaJ heat shock protein family (Hsp40) member C19 [Source:MGI Symbol;Acc:MGI:1914963]	3	34110169	34135470	protein_coding	520.81	217.07	67713	1.24887	0.118862	2.16616e-26	2.03422e-25	438.246	509.861	521.654	530.926	203.976	213.291	233.948
ENSMUSG00000062006	Rpl34	ribosomal protein L34 [Source:MGI Symbol;Acc:MGI:1915686]	3	130520480	130524047	protein_coding	5569.39	2645.65	68436	1.06376	0.101063	2.19507e-26	2.06046e-25	4276.2	5310.17	5391.05	6006.94	2596.77	2499.38	2840.8
ENSMUSG00000036513	Commd2	COMM domain containing 2 [Source:MGI Symbol;Acc:MGI:1098806]	3	57551770	57559136	protein_coding	722	357.22	52245	1.00581	0.095575	2.40081e-26	2.24762e-25	571.193	705.228	737.222	723.554	366.764	329.631	375.272
ENSMUSG00000029623	Pdap1	PDGFA associated protein 1 [Source:MGI Symbol;Acc:MGI:2448536]	5	145065579	145077048	protein_coding	3695.38	1720.93	231887	1.09182	0.104026	2.88745e-26	2.69255e-25	2915.72	3544.25	3531.2	4010.69	1672.99	1497.88	1991.9
ENSMUSG00000048388	Fam171b	family with sequence similarity 171, member B [Source:MGI Symbol;Acc:MGI:2444579]	2	83642980	83713830	protein_coding	431.42	175.99	241520	1.27643	0.122169	2.90418e-26	2.70696e-25	269.118	384.063	435.801	474.383	191.227	168.693	168.061
ENSMUSG00000007892	Rplp1	ribosomal protein, large, P1 [Source:MGI Symbol;Acc:MGI:1927099]	9	61820566	61821824	protein_coding	23834	11523.1	56040	1.04127	0.0990416	3.38005e-26	3.14638e-25	19512.6	22675.9	22744.7	26081.5	11135.3	10323.3	13110.6
ENSMUSG00000053553	3110082I17Rik	RIKEN cDNA 3110082I17 gene [Source:MGI Symbol;Acc:MGI:1920462]	5	139345494	139446282	protein_coding	335.06	140.32	73212	1.24113	0.11863	3.40946e-26	3.17236e-25	439.486	322.117	328.484	354.59	141.214	125.066	154.692
ENSMUSG00000040269	Mrps28	mitochondrial ribosomal protein S28 [Source:MGI Symbol;Acc:MGI:1913480]	3	8867206	8988978	protein_coding	392.08	149.03	66230	1.37933	0.132035	3.55963e-26	3.31064e-25	308.914	382.157	405.938	388.132	145.137	139.608	162.331
ENSMUSG00000097180	2700038G22Rik	RIKEN cDNA 2700038G22 gene [Source:MGI Symbol;Acc:MGI:1914444]	5	24055531	24060036	lncRNA	479.16	195.44	67194	1.28159	0.122476	3.5655e-26	3.31466e-25	459.779	527.015	496.458	414.007	215.744	195.84	174.745
ENSMUSG00000026039	Sgo2a	shugoshin 2A [Source:MGI Symbol;Acc:MGI:1098767]	1	58035130	58065058	protein_coding	1542.8	689.29	68549	1.15045	0.109926	3.69951e-26	3.43472e-25	1134.63	1411.41	1571.5	1645.49	564.856	825.047	677.972
ENSMUSG00000030522	Mtmr10	myotubularin related protein 10 [Source:MGI Symbol;Acc:MGI:2142292]	7	63937401	63990554	protein_coding	6961.22	3158.01	233315	1.12923	0.108008	4.34829e-26	4.02827e-25	4340.06	6831.18	6996.14	7056.33	4003.03	2752.42	2718.57
ENSMUSG00000003429	Rps11	ribosomal protein S11 [Source:MGI Symbol;Acc:MGI:1351329]	7	44771803	44773863	protein_coding	13534.9	6674.89	27207	1.01189	0.0966286	4.8914e-26	4.51568e-25	11838.8	12656.9	13388.5	14559.3	6134.97	6135.98	7753.71
ENSMUSG00000025591	Tma16	translation machinery associated 16 [Source:MGI Symbol;Acc:MGI:1913532]	8	66925770	66939182	protein_coding	767.82	363.93	66282	1.06678	0.10219	5.59131e-26	5.14841e-25	729.211	704.275	793.213	805.972	361.861	342.234	387.686
ENSMUSG00000019303	Psmc3ip	proteasome (prosome, macropain) 26S subunit, ATPase 3, interacting protein [Source:MGI Symbol;Acc:MGI:1098610]	11	100982649	100986262	protein_coding	231.67	72.88	19183	1.64574	0.158667	6.06482e-26	5.57716e-25	146.737	203.944	234.231	256.838	65.7038	72.7127	80.2108
ENSMUSG00000022748	Cmss1	cms small ribosomal subunit 1 [Source:MGI Symbol;Acc:MGI:1913747]	16	57122363	57427227	protein_coding	291.8	99.27	66497	1.53437	0.148202	7.87287e-26	7.20556e-25	270.822	263.031	284.624	327.756	87.2781	94.0417	116.497
ENSMUSG00000078867	Gm14418	predicted gene 14418 [Source:MGI Symbol;Acc:MGI:3702408]	2	177076115	177090113	protein_coding	143.44	13.57		3.34878	0.32484	7.98746e-26	7.30729e-25	40.2513	128.656	150.244	151.419	15.6905	13.573	11.4587
ENSMUSG00000027977	Ndst3	N-deacetylase/N-sulfotransferase (heparan glucosaminyl) 3 [Source:MGI Symbol;Acc:MGI:1932544]	3	123319815	123484502	protein_coding	97.94	10.01	83398	3.23461	0.312588	8.07581e-26	7.38176e-25	68.9137	106.737	98.9183	88.1682	11.7678	7.75602	10.5038
ENSMUSG00000036599	Chst12	carbohydrate sulfotransferase 12 [Source:MGI Symbol;Acc:MGI:1929064]	5	140491305	140511479	protein_coding	1065.01	527.13	59031	1.00505	0.0966463	8.92371e-26	8.1393e-25	765.081	1158.86	1114.23	921.933	487.385	549.708	544.288
ENSMUSG00000025499	Hras	Harvey rat sarcoma virus oncogene [Source:MGI Symbol;Acc:MGI:96224]	7	140769018	140773918	protein_coding	1840.53	864.27	15461	1.07985	0.103941	9.15783e-26	8.34568e-25	1419.74	1725.9	1789.86	2005.83	857.091	804.687	931.018
ENSMUSG00000039842	Mcph1	microcephaly, primary autosomal recessive 1 [Source:MGI Symbol;Acc:MGI:2443308]	8	18645147	18853205	protein_coding	755	371.05	244329	1.01562	0.0977608	9.96707e-26	9.07149e-25	578.414	677.59	768.017	819.389	416.778	334.478	361.904
ENSMUSG00000000916	Nsun5	NOL1/NOP2/Sun domain family, member 5 [Source:MGI Symbol;Acc:MGI:2140844]	5	135398807	135405659	protein_coding	662.45	308.15	100609	1.09307	0.105639	1.39738e-25	1.26156e-24	613.606	692.838	647.635	646.886	318.712	275.339	330.392
ENSMUSG00000022466	Rpap3	RNA polymerase II associated protein 3 [Source:MGI Symbol;Acc:MGI:1277218]	15	97572978	97603706	protein_coding	730.84	359.96	71919	1.01246	0.0978878	1.63864e-25	1.47624e-24	619.176	652.812	759.618	780.097	387.358	332.539	359.994
ENSMUSG00000059291	Rpl11	ribosomal protein L11 [Source:MGI Symbol;Acc:MGI:1914275]	4	135755576	135780739	protein_coding	8252.3	4052.54	67025	1.01967	0.0983141	1.86508e-25	1.67597e-24	6662.22	8185.41	7617.64	8953.86	3809.84	3746.16	4601.62
ENSMUSG00000037894	H2az1	H2A.Z variant histone 1 [Source:MGI Symbol;Acc:MGI:1888388]	3	137570248	137572683	protein_coding	8128.52	3970.71	51788	1.02384	0.0991408	1.88913e-25	1.69615e-24	8736.87	7968.12	8320.34	8097.1	3418.56	3853.77	4639.81
ENSMUSG00000029516	Cit	citron [Source:MGI Symbol;Acc:MGI:105313]	5	115983337	116147006	protein_coding	1298.81	619.03	12704	1.05845	0.102562	1.93049e-25	1.73255e-24	871.059	1390.44	1318.6	1187.4	500.133	699.981	656.965
ENSMUSG00000021765	Fst	follistatin [Source:MGI Symbol;Acc:MGI:95586]	13	114588826	114595487	protein_coding	8642.18	485.19	14313	4.08382	0.402412	2.32831e-25	2.08167e-24	2853.89	8633.32	8681.48	8611.73	815.903	372.289	267.369
ENSMUSG00000005732	Ranbp1	RAN binding protein 1 [Source:MGI Symbol;Acc:MGI:96269]	16	18057648	18066596	protein_coding	1202.59	485.08	19385	1.29589	0.126226	2.56153e-25	2.2873e-24	946.254	992.084	1302.74	1312.94	550.146	498.324	406.783
ENSMUSG00000026235	Epha4	Eph receptor A4 [Source:MGI Symbol;Acc:MGI:98277]	1	77343822	77491725	protein_coding	323.31	106.6	13838	1.58156	0.154441	2.64921e-25	2.3646e-24	187.568	353.567	314.486	301.88	113.756	113.432	92.6244
ENSMUSG00000072980	Oip5	Opa interacting protein 5 [Source:MGI Symbol;Acc:MGI:1917895]	2	119439993	119448950	protein_coding	344.83	146.12	70645	1.22433	0.119302	2.87261e-25	2.55971e-24	272.322	320.211	344.348	369.923	140.233	139.608	158.512
ENSMUSG00000014329	Bicc1	BicC family RNA binding protein 1 [Source:MGI Symbol;Acc:MGI:1933388]	10	70758662	70995530	protein_coding	529.66	248.34	83675	1.08204	0.105353	3.16235e-25	2.81199e-24	330.949	521.297	494.592	573.093	259.873	257.888	227.264
ENSMUSG00000042485	Mustn1	musculoskeletal, embryonic nuclear protein 1 [Source:MGI Symbol;Acc:MGI:1913425]	14	30601157	30603567	protein_coding	275.47	81.68	66175	1.73185	0.169704	3.46943e-25	3.07861e-24	99.3822	264.937	288.356	273.13	90.2201	71.7432	83.0755
ENSMUSG00000041939	Mvk	mevalonate kinase [Source:MGI Symbol;Acc:MGI:107624]	5	114582330	114598652	protein_coding	594.65	284.8	17855	1.05381	0.102623	3.88013e-25	3.43301e-24	528.28	563.229	647.635	573.093	307.925	271.461	275.008
ENSMUSG00000045273	Cenph	centromere protein H [Source:MGI Symbol;Acc:MGI:1349448]	13	100896182	100912407	protein_coding	441.02	202.19	26886	1.11393	0.109101	6.27651e-25	5.52109e-24	370.858	428.855	460.064	434.133	177.498	212.321	216.76
ENSMUSG00000068184	Ndufaf2	NADH:ubiquinone oxidoreductase complex assembly factor 2 [Source:MGI Symbol;Acc:MGI:1922847]	13	108139249	108295157	protein_coding	543.22	227.58	75597	1.24022	0.121865	6.68608e-25	5.87408e-24	469.871	506.048	552.45	571.177	211.821	199.718	271.189
ENSMUSG00000090553	Snrpe	small nuclear ribonucleoprotein E [Source:MGI Symbol;Acc:MGI:98346]	1	133531609	133538029	protein_coding	1620.55	769.84	20643	1.06286	0.104273	6.85634e-25	6.02117e-24	1452.18	1400.93	1665.75	1794.99	813.942	710.645	784.92
ENSMUSG00000038622	Med30	mediator complex subunit 30 [Source:MGI Symbol;Acc:MGI:1917040]	15	52575804	52593960	protein_coding	393.26	169.6	69790	1.20012	0.118244	9.22084e-25	8.05772e-24	371.857	363.097	384.475	432.216	193.189	159.968	155.647
ENSMUSG00000079139	Gm4204	predicted gene 4204 [Source:MGI Symbol;Acc:MGI:3782381]	1	135159733	135160963	processed_pseudogene	603.51	248.35		1.26496	0.124836	9.5304e-25	8.31797e-24	543.352	548.934	553.383	708.221	232.415	243.345	269.279
ENSMUSG00000049517	Rps23	ribosomal protein S23 [Source:MGI Symbol;Acc:MGI:1913725]	13	91071077	91073069	protein_coding	10872.3	5185.74	66475	1.05748	0.104046	9.87924e-25	8.6189e-24	9133.34	10143.8	10171.8	12301.4	5038.6	4594.47	5924.14
ENSMUSG00000032040	Dcps	decapping enzyme, scavenger [Source:MGI Symbol;Acc:MGI:1916555]	9	35035704	35087357	protein_coding	846.72	399.22	69305	1.07285	0.105998	1.42525e-24	1.23632e-23	745.442	819.589	840.806	879.765	381.474	364.533	451.663
ENSMUSG00000025324	Atp10a	ATPase, class V, type 10A [Source:MGI Symbol;Acc:MGI:1330809]	7	58305914	58479168	protein_coding	643.95	220.92	11982	1.52291	0.151356	1.45573e-24	1.26224e-23	346.12	683.308	646.702	601.844	264.776	240.437	157.557
ENSMUSG00000020477	Mrps24	mitochondrial ribosomal protein S24 [Source:MGI Symbol;Acc:MGI:1928142]	11	5653983	5665680	protein_coding	734.5	326.88	64660	1.15452	0.11449	1.89412e-24	1.63371e-23	576.734	704.275	768.95	730.263	303.022	293.759	383.866
ENSMUSG00000045045	Lrfn4	leucine rich repeat and fibronectin type III domain containing 4 [Source:MGI Symbol;Acc:MGI:2385612]	19	4661813	4665695	protein_coding	703.1	320.02	225875	1.12362	0.111381	1.90476e-24	1.64222e-23	606.287	816.73	684.03	608.552	328.519	341.265	290.287
ENSMUSG00000046341	Gm11223	predicted gene 11223 [Source:MGI Symbol;Acc:MGI:3651631]	4	69843867	69844316	processed_pseudogene	223.96	67.05		1.71488	0.170913	1.94157e-24	1.67328e-23	148.739	228.722	234.231	208.92	50.994	79.4992	70.6619
ENSMUSG00000013822	Elof1	ELF1 homolog, elongation factor 1 [Source:MGI Symbol;Acc:MGI:1913376]	9	22024285	22028468	protein_coding	1190.11	564.65	66126	1.06412	0.105493	2.05845e-24	1.77185e-23	956.459	1156	1200.08	1214.23	521.707	546.799	625.453
ENSMUSG00000030528	Blm	Bloom syndrome, RecQ like helicase [Source:MGI Symbol;Acc:MGI:1328362]	7	80104481	80184867	protein_coding	619.64	269.89	12144	1.18557	0.117796	2.31815e-24	1.99297e-23	568.479	583.242	670.965	604.719	216.724	313.149	279.783
ENSMUSG00000041650	Pcca	propionyl-Coenzyme A carboxylase, alpha polypeptide [Source:MGI Symbol;Acc:MGI:97499]	14	122771736	123128512	protein_coding	467.06	227.44	110821	1.02743	0.10222	3.25599e-24	2.77235e-23	455.975	494.612	463.796	442.758	229.473	205.535	247.317
ENSMUSG00000055421	Pcdh9	protocadherin 9 [Source:MGI Symbol;Acc:MGI:1306801]	14	93250846	94128115	protein_coding	626.81	208.49	211712	1.56676	0.157065	3.51041e-24	2.9842e-23	256.39	633.752	644.836	601.844	263.796	174.51	187.159
ENSMUSG00000049091	Sephs2	selenophosphate synthetase 2 [Source:MGI Symbol;Acc:MGI:108388]	7	126871051	126873227	protein_coding	1809.36	793.5	20768	1.17514	0.117414	3.78725e-24	3.2144e-23	1740.27	1673.49	1785.2	1969.41	774.716	674.774	931.018
ENSMUSG00000057388	Mrpl18	mitochondrial ribosomal protein L18 [Source:MGI Symbol;Acc:MGI:1914931]	17	13130236	13135232	protein_coding	1912.7	948.12	67681	1.00366	0.0998971	3.96513e-24	3.36269e-23	1854.04	1767.83	1926.11	2044.16	918.872	851.223	1074.25
ENSMUSG00000032332	Col12a1	collagen, type XII, alpha 1 [Source:MGI Symbol;Acc:MGI:88448]	9	79506273	79626113	protein_coding	1144.96	112.13	12816	3.29226	0.333823	4.4594e-24	3.77584e-23	373.251	1059.75	1125.43	1249.69	184.363	77.5602	74.4815
ENSMUSG00000027454	Gins1	GINS complex subunit 1 (Psf1 homolog) [Source:MGI Symbol;Acc:MGI:1916520]	2	150747320	150773200	protein_coding	299.47	115.24	69270	1.36008	0.136483	4.9233e-24	4.15869e-23	289.672	266.843	319.152	312.422	118.659	113.432	113.632
ENSMUSG00000074521	Gm14327	predicted gene 14327 [Source:MGI Symbol;Acc:MGI:3652188]	2	177538889	177551310	protein_coding	153.85	19.05		2.96123	0.299975	6.00002e-24	5.05014e-23	45.6891	155.341	159.576	146.628	25.497	9.69503	21.9625
ENSMUSG00000019813	Cep57l1	centrosomal protein 57-like 1 [Source:MGI Symbol;Acc:MGI:1915511]	10	41594836	41685867	protein_coding	385.69	152.24	103268	1.32353	0.133498	8.63545e-24	7.23968e-23	287.383	353.567	376.076	427.424	140.233	155.12	161.377
ENSMUSG00000057497	Fam136a	family with sequence similarity 136, member A [Source:MGI Symbol;Acc:MGI:1913738]	6	86342628	86347040	protein_coding	620.21	267.34	66488	1.20009	0.121026	9.89031e-24	8.28428e-23	810.008	550.84	650.435	659.345	304.983	222.986	274.054
ENSMUSG00000024067	Dpy30	dpy-30, histone methyltransferase complex regulatory subunit [Source:MGI Symbol;Acc:MGI:1913560]	17	74606469	74630939	protein_coding	674.66	282.38	66310	1.24049	0.125745	1.53603e-23	1.27969e-22	722.454	681.402	606.575	736.013	257.912	256.918	332.302
ENSMUSG00000014771	Pdcd2	programmed cell death 2 [Source:MGI Symbol;Acc:MGI:104643]	17	15739470	15747563	protein_coding	344.38	146.23	18567	1.22057	0.123732	1.56098e-23	1.29996e-22	307.178	314.493	359.279	359.381	146.117	151.242	141.324
ENSMUSG00000021750	Fam107a	family with sequence similarity 107, member A [Source:MGI Symbol;Acc:MGI:3041256]	14	14151750	14173499	protein_coding	107.9	14.84	268709	2.80951	0.286886	1.68212e-23	1.3992e-22	102.794	99.1131	94.2524	130.336	14.7098	13.573	16.2331
ENSMUSG00000032251	Irak1bp1	interleukin-1 receptor-associated kinase 1 binding protein 1 [Source:MGI Symbol;Acc:MGI:1929475]	9	82711593	82729740	protein_coding	151.01	39.31	65099	1.9093	0.194851	1.83343e-23	1.52327e-22	143.532	143.905	157.709	151.419	30.4002	42.6581	44.8799
ENSMUSG00000102222	Pcdhga10	protocadherin gamma subfamily A, 10 [Source:MGI Symbol;Acc:MGI:1935227]	18	37880046	37974926	protein_coding	854.2	402.24	93722	1.07521	0.109069	2.14122e-23	1.77484e-22	321.65	909.172	879.067	774.347	400.106	426.581	380.046
ENSMUSG00000028669	Pithd1	PITH (C-terminal proteasome-interacting domain of thioredoxin-like) domain containing 1 [Source:MGI Symbol;Acc:MGI:1913443]	4	135702771	135714575	protein_coding	424.34	198.03	66193	1.08736	0.110493	2.61248e-23	2.15956e-22	375.237	420.278	398.473	454.258	192.208	181.297	220.58
ENSMUSG00000028840	Zfp593	zinc finger protein 593 [Source:MGI Symbol;Acc:MGI:1915290]	4	133970600	133972903	protein_coding	310.35	132.12	68040	1.21861	0.124059	2.65162e-23	2.19107e-22	357.161	291.621	312.619	326.797	146.117	130.883	119.361
ENSMUSG00000089726	Mir17hg	Mir17 host gene (non-protein coding) [Source:MGI Symbol;Acc:MGI:1923207]	14	115280311	115284159	lncRNA	491.47	243.3		1.00305	0.102354	3.5358e-23	2.90586e-22	933.066	529.874	476.861	467.675	280.467	232.681	216.76
ENSMUSG00000093460	Six3os1	SIX homeobox 3, opposite strand 1 [Source:MGI Symbol;Acc:MGI:1925118]	17	85908079	85926066	lncRNA	241.63	65.47	100043902	1.85482	0.190757	3.77705e-23	3.10054e-22	76.7752	237.3	256.628	230.962	62.7618	61.0787	72.5717
ENSMUSG00000022602	Arc	activity regulated cytoskeletal-associated protein [Source:MGI Symbol;Acc:MGI:88067]	15	74540932	74544419	protein_coding	174.14	23.02	11838	2.86912	0.296733	3.92725e-23	3.22134e-22	65.6295	196.32	167.975	158.128	39.2261	14.5425	15.2782
ENSMUSG00000029380	Cxcl1	chemokine (C-X-C motif) ligand 1 [Source:MGI Symbol;Acc:MGI:108068]	5	91039100	91040974	protein_coding	628.8	223.47	14825	1.47207	0.151556	5.18672e-23	4.23808e-22	333.391	515.579	661.633	709.179	279.486	215.23	175.7
ENSMUSG00000082127	Gm13577	predicted gene 13577 [Source:MGI Symbol;Acc:MGI:3649301]	2	64305089	64305293	processed_pseudogene	128.39	30.02		2.06098	0.212742	5.19307e-23	4.24164e-22	84.7875	126.75	119.449	138.961	27.4583	34.9021	27.6918
ENSMUSG00000044707	Ccnjl	cyclin J-like [Source:MGI Symbol;Acc:MGI:2685723]	11	43419611	43477824	protein_coding	99.27	10.66	380694	3.15963	0.326641	5.9794e-23	4.87081e-22	43.3845	115.314	91.4528	91.0433	11.7678	9.69503	10.5038
ENSMUSG00000070713	Hmgn2-ps	high mobility group nucleosomal binding domain 2, pseudogene [Source:MGI Symbol;Acc:MGI:3704312]	8	73057954	73059104	protein_coding	148.09	31.56		2.19046	0.227472	8.26836e-23	6.71224e-22	91.4379	160.106	159.576	124.586	25.497	28.1156	41.0603
ENSMUSG00000041453	Rpl21	ribosomal protein L21 [Source:MGI Symbol;Acc:MGI:1278340]	5	146769700	146773842	protein_coding	7727.96	3629.36	19933	1.07898	0.111053	8.85305e-23	7.18141e-22	6461.54	6785.43	7140.78	9257.66	3808.86	3273.04	3806.19
ENSMUSG00000054871	Tmem158	transmembrane protein 158 [Source:MGI Symbol;Acc:MGI:1919559]	9	123088118	123089829	protein_coding	1225.61	570.29	72309	1.0916	0.112553	9.91369e-23	8.02036e-22	1149.94	1315.15	1232.75	1128.94	570.74	632.116	508.002
ENSMUSG00000037846	Rtkn2	rhotekin 2 [Source:MGI Symbol;Acc:MGI:2158417]	10	67815400	67895570	protein_coding	96.67	7.71	170799	3.57243	0.371522	1.22982e-22	9.90803e-22	42.8405	78.1468	103.584	108.294	3.92261	6.78652	12.4136
ENSMUSG00000063445	Nmral1	NmrA-like family domain containing 1 [Source:MGI Symbol;Acc:MGI:1915074]	16	4527923	4537220	protein_coding	496.6	234.18	67824	1.07272	0.111112	1.69215e-22	1.35506e-21	638.136	470.787	487.126	531.884	202.015	264.674	235.858
ENSMUSG00000020897	Aurkb	aurora kinase B [Source:MGI Symbol;Acc:MGI:107168]	11	68936473	68942490	protein_coding	1738.95	809.76	20877	1.09114	0.113134	1.90597e-22	1.52055e-21	1606.84	1771.65	1779.6	1665.61	606.044	910.363	912.875
ENSMUSG00000030598	Fbxo17	F-box protein 17 [Source:MGI Symbol;Acc:MGI:1354707]	7	28416229	28437569	protein_coding	127.31	36.44	50760	1.77475	0.185548	2.07651e-22	1.65475e-21	176.57	121.032	133.446	127.461	30.4002	40.7191	38.1956
ENSMUSG00000041548	Hspb8	heat shock protein 8 [Source:MGI Symbol;Acc:MGI:2135756]	5	116546550	116560923	protein_coding	119.28	24.9	80888	2.22214	0.233638	2.76856e-22	2.19472e-21	88.3874	128.656	101.718	127.461	28.4389	28.1156	18.1429
ENSMUSG00000062997	Rpl35	ribosomal protein L35 [Source:MGI Symbol;Acc:MGI:1913739]	2	38891592	38895636	protein_coding	7193.75	3512.81	66489	1.02302	0.106708	3.28283e-22	2.59465e-21	6553.19	6601.5	7188.38	7791.39	3434.25	2963.77	4140.41
ENSMUSG00000029373	Pf4	platelet factor 4 [Source:MGI Symbol;Acc:MGI:1888711]	5	90920294	90921242	protein_coding	768.15	297.01	56744	1.35284	0.141843	3.31113e-22	2.61605e-21	526.103	766.22	779.215	759.013	395.203	268.552	227.264
ENSMUSG00000026798	Coq4	coenzyme Q4 [Source:MGI Symbol;Acc:MGI:1098826]	2	29677505	29687947	protein_coding	363.19	173.33	227683	1.0553	0.110212	3.56139e-22	2.81168e-21	394.284	364.05	353.68	371.84	177.498	168.693	173.79
ENSMUSG00000027456	Sdcbp2	syndecan binding protein (syntenin) 2 [Source:MGI Symbol;Acc:MGI:2385156]	2	151414542	151431925	protein_coding	929.58	439.94	228765	1.06705	0.111857	4.6962e-22	3.69253e-21	630.52	819.589	969.586	999.559	474.636	449.849	395.325
ENSMUSG00000020877	Scrn2	secernin 2 [Source:MGI Symbol;Acc:MGI:1343092]	11	96920764	96924784	protein_coding	228.41	78.73	217140	1.51295	0.159728	5.3569e-22	4.20115e-21	198.495	232.535	235.164	217.545	79.4329	73.6822	83.0755
ENSMUSG00000028690	Mmachc	methylmalonic aciduria cblC type, with homocystinuria [Source:MGI Symbol;Acc:MGI:1914346]	4	116559476	116565603	protein_coding	527.8	247.47	67096	1.08136	0.113892	7.83971e-22	6.11895e-21	501.451	490.8	494.592	598.01	289.293	222.986	230.129
ENSMUSG00000040640	Erc2	ELKS/RAB6-interacting/CAST family member 2 [Source:MGI Symbol;Acc:MGI:1098749]	14	27344385	28200494	protein_coding	106.32	3.86	238988	4.68392	0.494617	8.20991e-22	6.3985e-21	28.9488	97.2071	92.386	129.377	2.94196	3.87801	4.77445
ENSMUSG00000042389	Tsen2	tRNA splicing endonuclease subunit 2 [Source:MGI Symbol;Acc:MGI:2141599]	6	115521625	115555589	protein_coding	472.3	229.88	381802	1.02708	0.108542	1.14592e-21	8.86912e-21	469.529	443.15	459.13	514.634	205.937	225.894	257.82
ENSMUSG00000033126	Ybey	ybeY metallopeptidase [Source:MGI Symbol;Acc:MGI:2656825]	10	76295401	76304948	protein_coding	230.94	74.87	216119	1.59886	0.170614	1.30745e-21	1.00936e-20	134.425	207.756	208.102	276.963	76.4909	69.8042	78.301
ENSMUSG00000093674	Rpl41	ribosomal protein L41 [Source:MGI Symbol;Acc:MGI:1915195]	10	128383983	128385174	protein_coding	13999.6	6738.49	67945	1.04158	0.110605	1.42103e-21	1.09545e-20	11812	13119.1	13733.8	15145.8	6444.85	6407.44	7363.16
ENSMUSG00000028654	Mycl	v-myc avian myelocytomatosis viral oncogene lung carcinoma derived [Source:MGI Symbol;Acc:MGI:96799]	4	122889445	122896278	protein_coding	94.13	7.1	16918	3.6526	0.391725	1.9006e-21	1.45879e-20	41.4001	90.536	99.8515	92.0016	7.84523	5.81702	7.63912
ENSMUSG00000048351	Coa7	cytochrome c oxidase assembly factor 7 [Source:MGI Symbol;Acc:MGI:1917143]	4	108185337	108198741	protein_coding	368.27	171.7	69893	1.08843	0.115848	2.02314e-21	1.54949e-20	324.748	378.345	354.613	371.84	186.324	146.395	182.384
ENSMUSG00000103976	Gm37677	predicted gene, 37677 [Source:MGI Symbol;Acc:MGI:5610905]	1	134747654	134755287	TEC	140.35	24.58		2.46707	0.266097	2.15678e-21	1.64947e-20	47.2722	150.576	134.38	136.086	30.4002	25.2071	18.1429
ENSMUSG00000063696	Gm8730	predicted pseudogene 8730 [Source:MGI Symbol;Acc:MGI:3644565]	8	103591477	103592430	processed_pseudogene	3734.11	1774.63		1.0606	0.113126	2.3136e-21	1.76623e-20	3143.51	3417.49	3407.08	4377.74	1783.81	1666.57	1873.5
ENSMUSG00000012017	Scarf2	scavenger receptor class F, member 2 [Source:MGI Symbol;Acc:MGI:1858430]	16	17615146	17626157	protein_coding	158.01	35.41	224024	2.11597	0.228325	2.56411e-21	1.95466e-20	101.7	189.649	151.177	133.211	23.5357	38.7801	43.925
ENSMUSG00000002274	Metrn	meteorin, glial cell differentiation regulator [Source:MGI Symbol;Acc:MGI:1917333]	17	26012195	26016110	protein_coding	318.57	134.52	70083	1.22622	0.131321	2.60664e-21	1.98566e-20	241.391	329.742	313.552	312.422	117.678	151.242	134.64
ENSMUSG00000021223	Papln	papilin, proteoglycan-like sulfated glycoprotein [Source:MGI Symbol;Acc:MGI:2386139]	12	83810408	83839156	protein_coding	132.72	39.4	170721	1.72412	0.185386	2.68103e-21	2.04087e-20	126.287	141.046	131.58	125.544	41.1874	40.7191	36.2858
ENSMUSG00000064043	Trerf1	transcriptional regulating factor 1 [Source:MGI Symbol;Acc:MGI:2442086]	17	47451801	47672883	protein_coding	234.18	103.87	224829	1.15726	0.123769	2.72303e-21	2.0721e-20	339.172	255.407	228.632	218.504	93.162	111.493	106.948
ENSMUSG00000023345	Poc1a	POC1 centriolar protein A [Source:MGI Symbol;Acc:MGI:1917485]	9	106158260	106227720	protein_coding	411.89	171.85	70235	1.2428	0.133448	3.20421e-21	2.4339e-20	268.985	375.486	406.872	453.3	140.233	193.901	181.429
ENSMUSG00000063316	Rpl27	ribosomal protein L27 [Source:MGI Symbol;Acc:MGI:98036]	11	101333124	101336355	protein_coding	5718.77	2745.32	19942	1.04663	0.112139	3.65839e-21	2.77492e-20	4909.94	5641.82	5584.22	5930.27	2641.88	2429.57	3164.51
ENSMUSG00000049881	2810025M15Rik	RIKEN cDNA 2810025M15 gene [Source:MGI Symbol;Acc:MGI:1917203]	1	157239922	157247814	transcribed_processed_pseudogene	1747.78	858.03	69953	1.01428	0.108841	4.12691e-21	3.11917e-20	1119.04	1780.22	1648.95	1814.16	770.793	791.114	1012.18
ENSMUSG00000032518	Rpsa	ribosomal protein SA [Source:MGI Symbol;Acc:MGI:105381]	9	119956755	119961435	protein_coding	40390.2	19583.5	16785	1.03223	0.110863	4.4266e-21	3.33738e-20	32163.9	37221.7	39550.5	44398.4	20329.9	17840.8	20579.8
ENSMUSG00000022034	Esco2	establishment of sister chromatid cohesion N-acetyltransferase 2 [Source:MGI Symbol;Acc:MGI:1919238]	14	66056487	66071443	protein_coding	1084.04	513.72	71988	1.06382	0.114435	4.69146e-21	3.53205e-20	849.131	990.178	1093.7	1168.23	436.391	567.159	537.603
ENSMUSG00000084936	Gm11583	predicted gene 11583 [Source:MGI Symbol;Acc:MGI:3705153]	11	97051816	97052501	lncRNA	114.29	7.11		3.92152	0.428382	7.10855e-21	5.29926e-20	35.2697	157.247	82.1209	103.502	7.84523	7.75602	5.72934
ENSMUSG00000062380	Tubb3	tubulin, beta 3 class III [Source:MGI Symbol;Acc:MGI:107813]	8	124138163	124148754	protein_coding	279.12	98.47	22152	1.4793	0.161519	1.04576e-20	7.75241e-20	137.09	282.091	270.626	284.63	110.814	83.3772	101.218
ENSMUSG00000019891	Dcbld1	discoidin, CUB and LCCL domain containing 1 [Source:MGI Symbol;Acc:MGI:1913936]	10	52109715	52197474	protein_coding	406.02	167.41	66686	1.25977	0.137191	1.08481e-20	8.02793e-20	274.038	442.197	405.938	369.923	151.021	177.419	173.79
ENSMUSG00000020526	Znhit3	zinc finger, HIT type 3 [Source:MGI Symbol;Acc:MGI:3051596]	11	84801776	84807192	protein_coding	370.98	179.1	448850	1.03801	0.112828	1.27631e-20	9.41227e-20	335.204	349.755	377.943	385.257	186.324	161.907	189.068
ENSMUSG00000015289	Lage3	L antigen family, member 3 [Source:MGI Symbol;Acc:MGI:1913442]	X	73394882	73397224	protein_coding	726.4	340.35	66192	1.07948	0.118045	1.9594e-20	1.43453e-19	652.209	732.865	740.021	706.304	311.848	297.637	411.558
ENSMUSG00000033020	Polr2f	polymerase (RNA) II (DNA directed) polypeptide F [Source:MGI Symbol;Acc:MGI:1349393]	15	79025209	79035974	protein_coding	845.77	368.12	69833	1.18339	0.129773	2.14301e-20	1.56572e-19	795.294	838.649	871.601	827.056	340.287	326.722	437.34
ENSMUSG00000115685	D730044K07Rik	RIKEN cDNA D730044K07 gene [Source:MGI Symbol;Acc:MGI:1925101]	15	34443126	34444958	TEC	194.88	17.13		3.43095	0.382993	2.65731e-20	1.93615e-19	78.8756	222.051	94.2524	268.338	18.6324	19.3901	13.3685
ENSMUSG00000022849	Hspbap1	Hspb associated protein 1 [Source:MGI Symbol;Acc:MGI:1913917]	16	35590745	35648847	protein_coding	347.46	172.07	66667	1.00291	0.110229	3.73377e-20	2.70565e-19	307.788	342.131	331.283	368.965	174.556	176.449	165.196
ENSMUSG00000011884	Gltp	glycolipid transfer protein [Source:MGI Symbol;Acc:MGI:1929253]	5	114807459	114829045	protein_coding	1498.47	728.2	56356	1.02822	0.113384	4.29469e-20	3.10682e-19	938.652	1437.14	1451.11	1607.15	671.747	654.414	858.447
ENSMUSG00000023861	Mpc1	mitochondrial pyruvate carrier 1 [Source:MGI Symbol;Acc:MGI:1915240]	17	8501736	8516493	protein_coding	431.13	209.94	55951	1.02516	0.113211	4.89521e-20	3.53642e-19	402.16	440.291	455.398	397.715	203.976	188.083	237.768
ENSMUSG00000055407	Map6	microtubule-associated protein 6 [Source:MGI Symbol;Acc:MGI:1201690]	7	98916654	98986344	protein_coding	1041.29	443.72	17760	1.21267	0.13461	5.35398e-20	3.85998e-19	481.929	1012.1	1011.58	1100.19	533.475	340.295	457.393
ENSMUSG00000119954	Gm35546	predicted gene, 35546 [Source:MGI Symbol;Acc:MGI:5594705]	1	186319522	186393410	lncRNA	86.63	11.66	102639175	2.83555	0.317227	5.74677e-20	4.13896e-19	57.7604	83.8649	83.0541	92.96	17.6518	9.69503	7.63912
ENSMUSG00000032262	Elovl4	elongation of very long chain fatty acids (FEN1/Elo2, SUR4/Elo3, yeast)-like 4 [Source:MGI Symbol;Acc:MGI:1933331]	9	83660745	83688330	protein_coding	79.34	17.76	83603	2.11703	0.236234	6.11952e-20	4.40146e-19	214.784	73.3818	78.3881	86.2515	20.5937	15.512	17.188
ENSMUSG00000020623	Map2k6	mitogen-activated protein kinase kinase 6 [Source:MGI Symbol;Acc:MGI:1346870]	11	110289948	110416348	protein_coding	195.32	72.57	26399	1.40496	0.156442	6.1664e-20	4.43367e-19	171.649	165.824	199.703	220.421	72.5683	63.9872	81.1657
ENSMUSG00000064264	Zfp428	zinc finger protein 428 [Source:MGI Symbol;Acc:MGI:1916463]	7	24206431	24215107	protein_coding	224.27	82.58	232969	1.41658	0.158281	7.34122e-20	5.24644e-19	180.67	237.3	233.298	202.212	77.4716	83.3772	86.895
ENSMUSG00000046295	Ankle1	ankyrin repeat and LEM domain containing 1 [Source:MGI Symbol;Acc:MGI:1918775]	8	71858654	71862548	protein_coding	675.75	289.32	234396	1.20589	0.134359	7.60724e-20	5.43108e-19	795.571	732.865	688.696	605.677	227.512	360.655	279.783
ENSMUSG00000001864	Aif1l	allograft inflammatory factor 1-like [Source:MGI Symbol;Acc:MGI:1919598]	2	31840151	31863454	protein_coding	129.67	37.75	108897	1.7463	0.196018	8.9267e-20	6.34964e-19	222.681	104.831	123.181	161.003	39.2261	32.9631	41.0603
ENSMUSG00000026360	Rgs2	regulator of G-protein signaling 2 [Source:MGI Symbol;Acc:MGI:1098271]	1	143875076	143879899	protein_coding	4286.51	1437.31	19735	1.54798	0.173985	9.34617e-20	6.64356e-19	2294.98	4253.28	4291.75	4314.49	1877.95	1138.2	1295.79
ENSMUSG00000019774	Mtrf1l	mitochondrial translational release factor 1-like [Source:MGI Symbol;Acc:MGI:1918830]	10	5761887	5773910	protein_coding	280.53	127.75	108853	1.1195	0.125908	1.98405e-19	1.38943e-18	192.662	273.514	293.022	275.046	123.562	124.096	135.594
ENSMUSG00000041995	Zbed3	zinc finger, BED type containing 3 [Source:MGI Symbol;Acc:MGI:1919364]	13	95460120	95474349	protein_coding	1208.69	585.03	72114	1.03412	0.116326	2.29498e-19	1.60347e-18	904.988	1163.63	1157.16	1305.27	487.385	543.891	723.807
ENSMUSG00000029591	Ung	uracil DNA glycosylase [Source:MGI Symbol;Acc:MGI:109352]	5	114268447	114277384	protein_coding	329.78	163.21	22256	1.00123	0.112811	2.48421e-19	1.73454e-18	346.113	310.681	349.947	328.714	148.079	169.663	171.88
ENSMUSG00000087060	Eldr	Egfr long non-coding downstream RNA [Source:MGI Symbol;Acc:MGI:1919985]	11	16884590	16901282	lncRNA	182.26	53	72735	1.74942	0.199413	2.78748e-19	1.94247e-18	95.9608	190.602	189.438	166.753	56.8779	60.1092	42.0152
ENSMUSG00000060938	Rpl26	ribosomal protein L26 [Source:MGI Symbol;Acc:MGI:106022]	11	68792409	68797815	protein_coding	8847.4	4371.06	19941	1.00511	0.113648	3.57694e-19	2.4869e-18	6920.09	8040.55	8860.66	9641	4598.28	3621.09	4893.81
ENSMUSG00000049823	Zbtb12	zinc finger and BTB domain containing 12 [Source:MGI Symbol;Acc:MGI:88133]	17	35098459	35115843	protein_coding	310.19	149.42	193736	1.04069	0.117775	3.63166e-19	2.52412e-18	283.145	316.399	324.751	289.422	148.079	150.273	149.918
ENSMUSG00000057322	Rpl38	ribosomal protein L38 [Source:MGI Symbol;Acc:MGI:1914921]	11	114559350	114563157	protein_coding	3997.83	1846.85	67671	1.09879	0.124632	3.78412e-19	2.62836e-18	3046.71	3751.05	3318.43	4924	1881.87	1617.13	2041.56
ENSMUSG00000036109	Mbnl3	muscleblind like splicing factor 3 [Source:MGI Symbol;Acc:MGI:2444912]	X	50206146	50295409	protein_coding	196.77	66.82	171170	1.52925	0.177112	1.13195e-18	7.645e-18	189.863	217.286	169.841	203.17	66.6844	69.8042	63.9777
ENSMUSG00000078941	Ak6	adenylate kinase 6 [Source:MGI Symbol;Acc:MGI:5510732]	13	100787487	100802867	protein_coding	639.82	285.39	108143	1.14724	0.132573	1.44474e-18	9.71121e-18	517.163	546.075	601.909	771.472	311.848	255.949	288.377
ENSMUSG00000024521	Pmaip1	phorbol-12-myristate-13-acetate-induced protein 1 [Source:MGI Symbol;Acc:MGI:1930146]	18	66591604	66598636	protein_coding	305.45	106.73	58801	1.48959	0.173264	1.65572e-18	1.10978e-17	118.903	281.138	291.156	344.048	103.949	92.1027	124.136
ENSMUSG00000019768	Esr1	estrogen receptor 1 (alpha) [Source:MGI Symbol;Acc:MGI:1352467]	10	4561593	4955614	protein_coding	370.66	174.34	13982	1.07338	0.124274	1.94368e-18	1.29788e-17	192.056	347.849	378.876	385.257	182.401	172.571	168.061
ENSMUSG00000079523	Tmsb10	thymosin beta 10 [Source:MGI Symbol;Acc:MGI:109146]	6	72934330	72935731	protein_coding	9353.33	4573.86	19240	1.01841	0.118039	2.24711e-18	1.49674e-17	6688.63	8245.45	9288.99	10525.6	4504.14	3857.65	5359.8
ENSMUSG00000020122	Egfr	epidermal growth factor receptor [Source:MGI Symbol;Acc:MGI:95294]	11	16702203	16868158	protein_coding	422.8	139.47	13649	1.57029	0.184237	2.61859e-18	1.73981e-17	237.982	454.586	419.936	393.882	189.266	124.096	105.038
ENSMUSG00000068220	Lgals1	lectin, galactose binding, soluble 1 [Source:MGI Symbol;Acc:MGI:96777]	15	78810925	78814665	protein_coding	35964.8	14171.1	16852	1.32468	0.154391	2.62998e-18	1.74683e-17	21423.6	32595.8	36716.4	38582.2	17764.5	12101.3	12647.5
ENSMUSG00000057766	Ankrd29	ankyrin repeat domain 29 [Source:MGI Symbol;Acc:MGI:2687055]	18	12385419	12438854	protein_coding	100.01	22.58	225187	2.09877	0.246988	2.86931e-18	1.90341e-17	101.058	90.536	84.9205	124.586	20.5937	24.2376	22.9174
ENSMUSG00000028036	Ptgfr	prostaglandin F receptor [Source:MGI Symbol;Acc:MGI:97796]	3	151502139	151543267	protein_coding	104.56	14.88	19220	2.74928	0.324756	2.93368e-18	1.94429e-17	33.9332	107.69	108.25	97.7517	21.5744	10.6645	12.4136
ENSMUSG00000043943	Naalad2	N-acetylated alpha-linked acidic dipeptidase 2 [Source:MGI Symbol;Acc:MGI:1919810]	9	18233247	18314291	protein_coding	84.7	5.82	72560	3.77235	0.443854	3.04818e-18	2.01892e-17	24.2048	92.442	82.1209	79.5431	7.84523	4.84751	4.77445
ENSMUSG00000035378	Shq1	SHQ1 homolog (S. cerevisiae) [Source:MGI Symbol;Acc:MGI:1919421]	6	100545217	100648118	protein_coding	289.52	142.67	72171	1.00851	0.117368	3.42899e-18	2.2655e-17	312.703	309.728	279.958	278.88	152.982	128.944	146.098
ENSMUSG00000030393	Zik1	zinc finger protein interacting with K protein 1 [Source:MGI Symbol;Acc:MGI:108070]	7	10221156	10229321	protein_coding	283.56	137.23	22775	1.03289	0.120426	3.46964e-18	2.29164e-17	247.84	267.796	277.158	305.714	147.098	131.852	132.73
ENSMUSG00000085569	Gm12602	predicted gene 12602 [Source:MGI Symbol;Acc:MGI:3651757]	4	89018103	89046466	lncRNA	237.69	87.21	102637941	1.42156	0.167094	3.88892e-18	2.56618e-17	115.493	227.769	235.164	250.129	101.988	75.6212	84.0304
ENSMUSG00000042549	Map2k3os	mitogen-activated protein kinase kinase 3, opposite strand [Source:MGI Symbol;Acc:MGI:1344334]	11	60811733	60822769	lncRNA	169.46	49.08	24082	1.75146	0.207428	4.88009e-18	3.20431e-17	116.904	176.307	159.576	172.503	55.8972	40.7191	50.6092
ENSMUSG00000014633	Cmc2	COX assembly mitochondrial protein 2 [Source:MGI Symbol;Acc:MGI:1913781]	8	117615424	117648194	protein_coding	413.37	196.41	66531	1.05778	0.124587	7.00312e-18	4.57008e-17	358.095	386.922	417.137	436.049	190.247	180.327	218.67
ENSMUSG00000042873	Lhfpl4	lipoma HMGIC fusion partner-like protein 4 [Source:MGI Symbol;Acc:MGI:3057108]	6	113145051	113172345	protein_coding	107.75	21.89	269788	2.24477	0.26797	7.28519e-18	4.75124e-17	66.772	101.019	110.117	112.127	13.7291	24.2376	27.6918
ENSMUSG00000019838	Slc16a10	solute carrier family 16 (monocarboxylic acid transporters), member 10 [Source:MGI Symbol;Acc:MGI:1919722]	10	39909528	40018254	protein_coding	497.97	228.3	72472	1.10921	0.13089	7.3871e-18	4.81475e-17	356.037	498.424	471.262	524.217	285.37	215.23	184.294
ENSMUSG00000027907	S100a11	S100 calcium binding protein A11 [Source:MGI Symbol;Acc:MGI:1338798]	3	93427795	93433594	protein_coding	14146.1	6987.14	20195	1.00272	0.118433	8.41858e-18	5.47028e-17	9677.84	13030.5	14257.3	15150.6	7960.94	6059.39	6941.1
ENSMUSG00000103677	Pcdhga4	protocadherin gamma subfamily A, 4 [Source:MGI Symbol;Acc:MGI:1935216]	18	37818263	37974926	protein_coding	116.23	30.67	93712	1.88161	0.224981	9.69717e-18	6.27424e-17	73.2874	121.032	122.248	105.419	30.4002	31.9936	29.6016
ENSMUSG00000074749	Kiz	kizuna centrosomal protein [Source:MGI Symbol;Acc:MGI:2684960]	2	146697784	146812017	protein_coding	300.17	125.82	228730	1.23339	0.1468	1.17335e-17	7.54816e-17	215.434	245.877	317.285	337.339	123.562	119.249	134.64
ENSMUSG00000041658	Rragb	Ras-related GTP binding B [Source:MGI Symbol;Acc:MGI:3038613]	X	151922977	151954939	protein_coding	148.25	57.47	245670	1.34296	0.160195	1.28141e-17	8.22089e-17	198.188	137.233	146.511	161.003	61.7811	54.2921	56.3385
ENSMUSG00000041324	Inhba	inhibin beta-A [Source:MGI Symbol;Acc:MGI:96570]	13	16186436	16206206	protein_coding	2845.91	1268.46	16323	1.14562	0.136913	1.47098e-17	9.41154e-17	1152.65	2733.23	2709.99	3094.51	1661.23	1105.23	1038.92
ENSMUSG00000087400	Gm15270	predicted gene 15270 [Source:MGI Symbol;Acc:MGI:3705149]	10	24425063	24473006	lncRNA	242.17	52.3		2.16012	0.261135	1.5013e-17	9.6026e-17	97.2976	297.339	148.377	280.797	53.9359	53.3226	49.6543
ENSMUSG00000074634	Tmem267	transmembrane protein 267 [Source:MGI Symbol;Acc:MGI:3648543]	13	119624575	120072595	protein_coding	318.96	155.65	633640	1.02225	0.121898	1.95617e-17	1.2441e-16	237.08	298.292	348.081	310.505	164.75	157.059	145.143
ENSMUSG00000030616	Sytl2	synaptotagmin-like 2 [Source:MGI Symbol;Acc:MGI:1933366]	7	89951460	90059927	protein_coding	111.4	19.02	83671	2.48766	0.302825	2.4851e-17	1.57343e-16	35.6405	100.066	130.647	103.502	17.6518	16.4815	22.9174
ENSMUSG00000026189	Pecr	peroxisomal trans-2-enoyl-CoA reductase [Source:MGI Symbol;Acc:MGI:2148199]	1	72298326	72323473	protein_coding	221.27	98.42	111175	1.1494	0.138259	2.77557e-17	1.7516e-16	238.375	207.756	217.434	238.629	102.969	86.2857	105.993
ENSMUSG00000066362	Rps13-ps1	ribosomal protein S13, pseudogene 1 [Source:MGI Symbol;Acc:MGI:3647042]	8	87774317	87774854	processed_pseudogene	526.09	221.43		1.22766	0.14812	3.20607e-17	2.0161e-16	286.255	541.31	531.919	505.05	208.879	185.175	270.234
ENSMUSG00000068101	Cenpm	centromere protein M [Source:MGI Symbol;Acc:MGI:1913820]	15	82117980	82128949	protein_coding	198.42	79.99	66570	1.28655	0.155552	3.33234e-17	2.09179e-16	222.83	207.756	201.569	185.92	74.5296	80.4687	84.9853
ENSMUSG00000020738	Sumo2	small ubiquitin-like modifier 2 [Source:MGI Symbol;Acc:MGI:2158813]	11	115413928	115427102	protein_coding	1297.55	623.88	170930	1.04079	0.12549	3.80168e-17	2.38218e-16	1172.59	1271.32	1021.85	1599.49	616.831	574.915	679.882
ENSMUSG00000086784	Isoc2a	isochorismatase domain containing 2a [Source:MGI Symbol;Acc:MGI:3609243]	7	4880152	4899972	protein_coding	383.62	182.85	664994	1.05227	0.127197	4.39668e-17	2.74854e-16	307.673	395.499	384.475	370.881	171.614	174.51	202.437
ENSMUSG00000034192	Lsm3	LSM3 homolog, U6 small nuclear RNA and mRNA degradation associated [Source:MGI Symbol;Acc:MGI:1914928]	6	91492910	91499607	protein_coding	461.43	172.25	67678	1.39404	0.16961	4.50863e-17	2.81604e-16	441.102	392.64	435.801	555.843	146.117	134.761	235.858
ENSMUSG00000033965	Slc16a2	solute carrier family 16 (monocarboxylic acid transporters), member 2 [Source:MGI Symbol;Acc:MGI:1203732]	X	102741020	102865589	protein_coding	290.68	114.9	20502	1.31359	0.160075	5.18094e-17	3.22459e-16	115.134	296.386	295.822	279.838	113.756	117.31	113.632
ENSMUSG00000022956	Atp5o	ATP synthase, H+ transporting, mitochondrial F1 complex, O subunit [Source:MGI Symbol;Acc:MGI:106341]	16	91722102	91728575	protein_coding	720.15	293.8	28080	1.27021	0.154876	5.81546e-17	3.60895e-16	501.681	608.021	607.508	944.933	305.964	291.82	283.603
ENSMUSG00000049124	Gm8186	predicted gene 8186 [Source:MGI Symbol;Acc:MGI:3643110]	17	26317965	26318195	processed_pseudogene	274.54	100.64		1.41878	0.17395	7.23304e-17	4.47039e-16	248.253	250.642	217.434	355.548	98.0653	94.0417	109.812
ENSMUSG00000033967	Rnf225	ring finger protein 225 [Source:MGI Symbol;Acc:MGI:1924198]	7	12661343	12664999	protein_coding	224.68	91.07	381845	1.27977	0.156665	7.86949e-17	4.84685e-16	140.725	259.219	218.367	196.462	95.1234	94.0417	84.0304
ENSMUSG00000101859	Gm29233	predicted gene 29233 [Source:MGI Symbol;Acc:MGI:5579939]	2	117953932	117954528	lncRNA	114.48	7.13		3.89883	0.484553	8.37567e-17	5.15114e-16	31.2562	156.294	61.5907	125.544	11.7678	5.81702	3.81956
ENSMUSG00000114196	Gm47547	predicted gene, 47547 [Source:MGI Symbol;Acc:MGI:6096561]	14	40775610	40783571	lncRNA	261.31	110.79		1.21686	0.149276	9.73835e-17	5.97022e-16	179.66	294.48	258.494	230.962	127.485	99.8588	105.038
ENSMUSG00000027978	Prss12	protease, serine 12 neurotrypsin (motopsin) [Source:MGI Symbol;Acc:MGI:1100881]	3	123240562	123300246	protein_coding	151.76	39.75	19142	1.88899	0.234403	1.10083e-16	6.72938e-16	56.6055	159.153	141.845	154.294	48.052	35.8716	35.331
ENSMUSG00000024087	Cyp1b1	cytochrome P450, family 1, subfamily b, polypeptide 1 [Source:MGI Symbol;Acc:MGI:88590]	17	80008966	80022490	protein_coding	101.49	31.95	13078	1.63173	0.201881	1.28365e-16	7.82668e-16	135.972	99.1131	96.1188	109.252	28.4389	37.8106	29.6016
ENSMUSG00000121489	1810014B01Rik	RIKEN cDNA 1810014B01 gene [Source:NCBI gene (formerly Entrezgene);Acc:66263]	10	86521387	86530670	lncRNA	612.53	63.37	66263	3.18401	0.401147	1.50676e-16	9.14768e-16	218.707	806.247	420.87	610.469	71.5877	71.7432	46.7896
ENSMUSG00000047904	Sstr2	somatostatin receptor 2 [Source:MGI Symbol;Acc:MGI:98328]	11	113510168	113516854	protein_coding	88.08	28.72	20606	1.58303	0.196522	1.76876e-16	1.07139e-15	344.941	81.0059	99.8515	83.3765	30.4002	25.2071	30.5565
ENSMUSG00000028128	F3	coagulation factor III [Source:MGI Symbol;Acc:MGI:88381]	3	121517186	121528697	protein_coding	71.44	3.57	14066	4.20556	0.5265	3.0078e-16	1.80391e-15	22.1949	76.2408	68.123	69.9596	7.84523	0.969503	1.90978
ENSMUSG00000021714	Cenpk	centromere protein K [Source:MGI Symbol;Acc:MGI:1926210]	13	104365119	104388900	protein_coding	309.98	126.41	60411	1.26929	0.158979	3.60725e-16	2.15372e-15	217.855	283.997	283.69	362.256	107.872	137.669	133.685
ENSMUSG00000001020	S100a4	S100 calcium binding protein A4 [Source:MGI Symbol;Acc:MGI:1330282]	3	90511078	90513352	protein_coding	85.59	9.04	20198	3.1507	0.400399	3.99393e-16	2.37791e-15	56.559	65.7577	59.7243	131.294	12.7485	3.87801	10.5038
ENSMUSG00000054612	Mgmt	O-6-methylguanine-DNA methyltransferase [Source:MGI Symbol;Acc:MGI:96977]	7	136496343	136731995	protein_coding	255.69	114.26	17314	1.14409	0.143593	5.53035e-16	3.27068e-15	154.74	277.326	248.229	241.504	122.582	101.798	118.406
ENSMUSG00000038805	Six3	sine oculis-related homeobox 3 [Source:MGI Symbol;Acc:MGI:102764]	17	85921036	85936730	protein_coding	170.81	39	20473	2.07747	0.267071	9.63403e-16	5.62408e-15	52.4529	174.401	152.11	185.92	41.1874	25.2071	50.6092
ENSMUSG00000037991	Rmi2	RecQ mediated genome instability 2 [Source:MGI Symbol;Acc:MGI:2685383]	16	10652923	10710830	protein_coding	103	28.45	223970	1.81281	0.232505	1.03368e-15	6.02606e-15	65.9809	102.925	105.451	100.627	37.2648	22.2986	25.782
ENSMUSG00000040964	Arhgef10l	Rho guanine nucleotide exchange factor (GEF) 10-like [Source:MGI Symbol;Acc:MGI:1920004]	4	140241796	140393323	protein_coding	53.39	9.34	72754	2.44911	0.313159	1.06724e-15	6.21491e-15	132.578	53.3686	55.0583	51.7509	6.86457	10.6645	10.5038
ENSMUSG00000022686	B3gnt5	UDP-GlcNAc:betaGal beta-1,3-N-acetylglucosaminyltransferase 5 [Source:MGI Symbol;Acc:MGI:2137302]	16	19578958	19591503	protein_coding	60.4	8.74	108105	2.71609	0.348403	1.07228e-15	6.24254e-15	53.8976	52.4156	57.8579	70.9179	9.80653	11.634	4.77445
ENSMUSG00000086965	Rtl10	retrotransposon Gag like 10 [Source:MGI Symbol;Acc:MGI:3833934]	16	18317651	18320924	transcribed_unitary_pseudogene	115.99	41.67		1.44622	0.184638	1.07405e-15	6.25113e-15	135.96	112.455	115.716	119.794	50.0133	33.9326	41.0603
ENSMUSG00000062093	Gm10110	predicted gene 10110 [Source:MGI Symbol;Acc:MGI:3641718]	14	90133664	90136883	transcribed_processed_pseudogene	185.13	70.28	328451	1.36765	0.174732	1.13299e-15	6.58516e-15	181.826	220.145	183.839	151.419	60.8005	70.7737	79.2559
ENSMUSG00000020892	Aloxe3	arachidonate lipoxygenase 3 [Source:MGI Symbol;Acc:MGI:1345140]	11	69016722	69039941	protein_coding	292.3	87.07	23801	1.70709	0.21993	1.2819e-15	7.43437e-15	113.022	321.164	288.356	267.38	128.466	64.9567	67.7972
ENSMUSG00000036223	Ska1	spindle and kinetochore associated complex subunit 1 [Source:MGI Symbol;Acc:MGI:1913718]	18	74328370	74340889	protein_coding	229.83	106.74	66468	1.08606	0.138474	1.35038e-15	7.81873e-15	204.529	211.568	259.427	218.504	98.0653	103.737	118.406
ENSMUSG00000079480	Pin4	peptidyl-prolyl cis/trans isomerase, NIMA-interacting, 4 (parvulin) [Source:MGI Symbol;Acc:MGI:1916963]	X	101163053	101171275	protein_coding	512.38	237.72	69713	1.08862	0.138909	1.48388e-15	8.57534e-15	306.755	440.291	479.661	617.177	219.666	240.437	253.046
ENSMUSG00000058064	Gm10036	predicted gene 10036 [Source:MGI Symbol;Acc:MGI:3642334]	18	15965851	15966384	processed_pseudogene	248.09	105.23		1.21376	0.156611	2.5196e-15	1.43926e-14	147.88	235.394	249.162	259.713	119.64	82.4077	113.632
ENSMUSG00000070526	Peg12	paternally expressed 12 [Source:MGI Symbol;Acc:MGI:1351637]	7	62111619	62114258	protein_coding	103.51	27.12	27412	1.88332	0.245386	2.566e-15	1.46419e-14	74.3668	106.737	83.9873	119.794	29.4196	24.2376	27.6918
ENSMUSG00000043895	S1pr2	sphingosine-1-phosphate receptor 2 [Source:MGI Symbol;Acc:MGI:99569]	9	20873657	20888077	protein_coding	276.33	130.55	14739	1.06465	0.137333	3.17545e-15	1.80324e-14	166.438	285.903	260.361	282.713	143.175	139.608	108.858
ENSMUSG00000097789	Ctxnd1	cortexin domain containing 1 [Source:MGI Symbol;Acc:MGI:3780284]	7	84178162	84232739	protein_coding	128.98	26.18	100039239	2.23864	0.29455	3.4315e-15	1.94552e-14	47.7157	121.985	125.048	139.919	35.3035	18.4205	24.8272
ENSMUSG00000085448	Gm13963	predicted gene 13963 [Source:MGI Symbol;Acc:MGI:3650832]	2	113217452	113271439	lncRNA	102.13	14.21		2.76407	0.364515	3.54623e-15	2.01003e-14	34.9973	101.019	96.1188	109.252	20.5937	5.81702	16.2331
ENSMUSG00000026259	Ngef	neuronal guanine nucleotide exchange factor [Source:MGI Symbol;Acc:MGI:1858414]	1	87404556	87501592	protein_coding	105.23	21.66	53972	2.22376	0.293058	4.46943e-15	2.52255e-14	34.8603	110.549	104.517	100.627	28.4389	17.451	19.0978
ENSMUSG00000037348	Paqr7	progestin and adipoQ receptor family member VII [Source:MGI Symbol;Acc:MGI:1919154]	4	134224008	134237546	protein_coding	159.06	47.73	71904	1.69339	0.222808	4.87979e-15	2.74905e-14	62.5666	181.072	142.778	153.336	43.1487	49.4446	50.6092
ENSMUSG00000051323	Pcdh19	protocadherin 19 [Source:MGI Symbol;Acc:MGI:2685563]	X	132483609	132589736	protein_coding	220.98	86.22	279653	1.32977	0.174038	5.16449e-15	2.90636e-14	95.75	216.333	212.768	233.837	90.2201	88.2247	80.2108
ENSMUSG00000036611	Eepd1	endonuclease/exonuclease/phosphatase family domain containing 1 [Source:MGI Symbol;Acc:MGI:1914734]	9	25392843	25515406	protein_coding	156.38	49.64	67484	1.61493	0.212681	5.57051e-15	3.13071e-14	76.4007	129.609	167.975	171.545	40.2068	53.3226	55.3837
ENSMUSG00000075256	Cerkl	ceramide kinase-like [Source:MGI Symbol;Acc:MGI:3037816]	2	79160887	79287129	protein_coding	137.81	31.67	228094	2.06333	0.276094	9.69474e-15	5.39439e-14	65.78	185.837	89.5864	138.002	36.2842	31.0241	27.6918
ENSMUSG00000050323	Ndufaf6	NADH:ubiquinone oxidoreductase complex assembly factor 6 [Source:MGI Symbol;Acc:MGI:1924197]	4	11051045	11076205	protein_coding	161.16	68.42	76947	1.21139	0.160139	1.11351e-14	6.17162e-14	161.791	155.341	163.309	164.836	74.5296	57.2006	73.5266
ENSMUSG00000096472	Cdkn2d	cyclin dependent kinase inhibitor 2D [Source:MGI Symbol;Acc:MGI:105387]	9	21199706	21202703	protein_coding	588.39	282.04	12581	1.04224	0.138091	1.56494e-14	8.61525e-14	339.652	564.182	633.637	567.343	230.453	300.546	315.114
ENSMUSG00000067878	Map7d3	MAP7 domain containing 3 [Source:MGI Symbol;Acc:MGI:2445051]	X	55843218	55867686	protein_coding	104.96	23.31	320923	2.11162	0.285795	1.89996e-14	1.04192e-13	43.3728	96.254	102.651	115.96	32.3616	22.2986	15.2782
ENSMUSG00000074766	Ism1	isthmin 1, angiogenesis inhibitor [Source:MGI Symbol;Acc:MGI:2442963]	2	139520098	139600501	protein_coding	135.78	42.41	319909	1.63833	0.221484	2.37267e-14	1.29413e-13	132.809	128.656	149.311	129.377	66.6844	25.2071	35.331
ENSMUSG00000050856	Atp5k	ATP synthase, H+ transporting, mitochondrial F1F0 complex, subunit E [Source:MGI Symbol;Acc:MGI:106636]	5	108581110	108582314	protein_coding	1103.68	529.11	11958	1.04091	0.139146	2.4169e-14	1.31758e-13	833.705	977.789	935.991	1397.27	546.224	461.483	579.619
ENSMUSG00000022674	Ube2v2	ubiquitin-conjugating enzyme E2 variant 2 [Source:MGI Symbol;Acc:MGI:1917870]	16	15369941	15413637	protein_coding	380.33	178.27	70620	1.0733	0.143576	2.68722e-14	1.45934e-13	346.476	309.728	377.009	454.258	157.885	172.571	204.347
ENSMUSG00000028730	Cfap57	cilia and flagella associated protein 57 [Source:MGI Symbol;Acc:MGI:2686209]	4	118411748	118477974	protein_coding	190.62	64.46	68625	1.52488	0.206432	2.84421e-14	1.54144e-13	89.1965	188.696	183.839	199.337	64.7231	47.5056	81.1657
ENSMUSG00000020183	Cpm	carboxypeptidase M [Source:MGI Symbol;Acc:MGI:1917824]	10	117465405	117523257	protein_coding	80.95	12.29	70574	2.63801	0.360546	2.93441e-14	1.58911e-13	26.3162	85.7709	74.6553	82.4181	16.6711	9.69503	10.5038
ENSMUSG00000062480	Acat3	acetyl-Coenzyme A acetyltransferase 3 [Source:MGI Symbol;Acc:MGI:109182]	17	13142700	13159487	protein_coding	71	4.84	224530	3.74643	0.510871	2.96376e-14	1.60419e-13	26.3394	80.0529	44.7932	88.1682	4.90327	4.84751	4.77445
ENSMUSG00000116673	A630089N07Rik	RIKEN cDNA A630089N07 gene [Source:MGI Symbol;Acc:MGI:2444323]	16	97802510	97883650	protein_coding	154.51	61.08		1.30824	0.177475	3.85801e-14	2.07553e-13	109.155	153.435	157.709	152.378	67.6651	65.9262	49.6543
ENSMUSG00000031107	Rbmx2	RNA binding motif protein, X-linked 2 [Source:MGI Symbol;Acc:MGI:1919414]	X	47783881	47799600	protein_coding	400.15	184.05	209003	1.09709	0.1482	4.03231e-14	2.16876e-13	293.647	377.392	361.145	461.925	173.576	155.12	223.444
ENSMUSG00000062661	Ncs1	neuronal calcium sensor 1 [Source:MGI Symbol;Acc:MGI:109166]	2	31135835	31186001	protein_coding	108.45	37.09	14299	1.50847	0.205479	4.37362e-14	2.34817e-13	101.481	111.502	101.718	112.127	38.2455	31.0241	42.0152
ENSMUSG00000028687	Mutyh	mutY DNA glycosylase [Source:MGI Symbol;Acc:MGI:1917853]	4	116664920	116676637	protein_coding	195.32	81.56	70603	1.23182	0.167281	4.78114e-14	2.56114e-13	149.04	203.944	191.304	190.712	58.8392	102.767	83.0755
ENSMUSG00000032186	Tmod2	tropomodulin 2 [Source:MGI Symbol;Acc:MGI:1355335]	9	75472903	75518607	protein_coding	71.13	16.13	50876	2.07749	0.285019	4.77913e-14	2.56114e-13	60.5708	62.8987	69.9894	80.5014	17.6518	12.6035	18.1429
ENSMUSG00000118030	Gm50163	predicted gene, 50163 [Source:MGI Symbol;Acc:MGI:6302925]	18	35717572	35731626	lncRNA	87.18	8.04		3.32135	0.459967	5.16646e-14	2.76129e-13	34.1182	102.925	53.1919	105.419	6.86457	4.84751	12.4136
ENSMUSG00000053199	Arhgap20	Rho GTPase activating protein 20 [Source:MGI Symbol;Acc:MGI:2445175]	9	51676637	51765156	protein_coding	100.84	23	244867	2.07274	0.285922	5.416e-14	2.89103e-13	43.2767	92.442	98.9183	111.169	30.4002	26.1766	12.4136
ENSMUSG00000056758	Hmga2	high mobility group AT-hook 2 [Source:MGI Symbol;Acc:MGI:101761]	10	120197180	120312374	protein_coding	21831.6	7687.04	15364	1.46047	0.201967	6.22599e-14	3.31424e-13	8561.71	20727	21389.7	23378	10470.4	5985.71	6604.98
ENSMUSG00000040213	Kyat3	kynurenine aminotransferase 3 [Source:MGI Symbol;Acc:MGI:2677849]	3	142406812	142452631	protein_coding	103.67	36.13	229905	1.48432	0.203267	6.48138e-14	3.44846e-13	96.2399	107.69	100.785	102.543	39.2261	28.1156	41.0603
ENSMUSG00000036928	Stag3	stromal antigen 3 [Source:MGI Symbol;Acc:MGI:1355311]	5	138278502	138310655	protein_coding	133.05	37.53	50878	1.77722	0.245312	6.57719e-14	3.49857e-13	57.4919	141.046	130.647	127.461	45.11	42.6581	24.8272
ENSMUSG00000087528	9830144P21Rik	RIKEN cDNA 9830144P21 gene [Source:MGI Symbol;Acc:MGI:3041171]	2	129047878	129072499	lncRNA	112.49	17.45		2.60344	0.362957	7.23926e-14	3.84497e-13	41.3379	168.683	67.1898	101.585	18.6324	19.3901	14.3234
ENSMUSG00000113555	Gm10095	predicted gene 10095 [Source:MGI Symbol;Acc:MGI:3642130]	12	86892552	86893241	processed_pseudogene	269.86	103.27		1.35209	0.186088	8.01988e-14	4.25532e-13	223.207	218.239	247.296	344.048	115.717	80.4687	113.632
ENSMUSG00000047910	Pcdhb16	protocadherin beta 16 [Source:MGI Symbol;Acc:MGI:2136752]	18	37610867	37616091	protein_coding	168.15	79.55	93887	1.06046	0.145041	8.95231e-14	4.73824e-13	410.687	175.354	163.309	165.795	98.0653	78.5297	62.0679
ENSMUSG00000112336	Gm47766	predicted gene, 47766 [Source:MGI Symbol;Acc:MGI:6096919]	12	80306217	80307331	lncRNA	72.2	12.26		2.47417	0.345247	9.34531e-14	4.93764e-13	32.5	79.0999	54.1251	83.3765	9.80653	15.512	11.4587
ENSMUSG00000057863	Rpl36	ribosomal protein L36 [Source:MGI Symbol;Acc:MGI:1860603]	17	56920416	56921243	protein_coding	3659.37	1477.97	54217	1.27826	0.176062	9.35911e-14	4.9437e-13	2818.43	3443.23	3756.1	3778.77	1385.66	1345.67	1702.57
ENSMUSG00000027430	Dtd1	D-tyrosyl-tRNA deacylase 1 [Source:MGI Symbol;Acc:MGI:1913294]	2	144441817	144610678	protein_coding	248.92	116.06	66044	1.07755	0.147706	9.52395e-14	5.02828e-13	345.97	230.628	228.632	287.505	110.814	100.828	136.549
ENSMUSG00000090564	A430057M04Rik	RIKEN cDNA A430057M04 gene [Source:MGI Symbol;Acc:MGI:2442125]	14	21897646	21906999	lncRNA	146.88	52.99	319486	1.43517	0.198929	1.13742e-13	5.98136e-13	102.33	168.683	150.244	121.71	57.8585	57.2006	43.925
ENSMUSG00000037216	Lipt1	lipoyltransferase 1 [Source:MGI Symbol;Acc:MGI:3645211]	1	37910819	37915309	protein_coding	92.19	29.05	623661	1.62189	0.225349	1.16398e-13	6.11653e-13	81.6833	91.489	101.718	83.3765	24.5163	36.8411	25.782
ENSMUSG00000017868	Sgk2	serum/glucocorticoid regulated kinase 2 [Source:MGI Symbol;Acc:MGI:1351318]	2	162829250	162856047	protein_coding	116.87	43.92	27219	1.37898	0.190938	1.2151e-13	6.38038e-13	113.01	115.314	123.181	112.127	53.9359	31.9936	45.8347
ENSMUSG00000054423	Cadps	Ca2+-dependent secretion activator [Source:MGI Symbol;Acc:MGI:1350922]	14	9646684	10097200	protein_coding	168.96	66.53	27062	1.31383	0.181942	1.24276e-13	6.52241e-13	102.949	167.73	181.972	157.169	78.4523	54.2921	66.8423
ENSMUSG00000032796	Lama1	laminin, alpha 1 [Source:MGI Symbol;Acc:MGI:99892]	17	68004254	68129642	protein_coding	96.3	21.63	16772	2.08948	0.294069	1.57805e-13	8.24142e-13	35.5049	103.878	104.517	80.5014	24.5163	18.4205	21.9625
ENSMUSG00000003934	Efnb3	ephrin B3 [Source:MGI Symbol;Acc:MGI:109196]	11	69444918	69451031	protein_coding	119.79	38.1	13643	1.6074	0.225211	1.67734e-13	8.73641e-13	82.7894	141.046	113.849	104.46	41.1874	36.8411	36.2858
ENSMUSG00000047033	Pcdhb15	protocadherin beta 15 [Source:MGI Symbol;Acc:MGI:2136750]	18	37606593	37609393	protein_coding	57.13	12.58	93886	2.11604	0.297641	1.98394e-13	1.02929e-12	91.1228	48.6035	67.1898	55.5843	11.7678	12.6035	13.3685
ENSMUSG00000079225	Gm9531	predicted gene 9531 [Source:MGI Symbol;Acc:MGI:3779940]	9	81559651	81560730	transcribed_processed_pseudogene	65.77	16.46		1.93777	0.273871	2.49693e-13	1.2879e-12	59.6572	68.6167	60.6575	68.0429	16.6711	16.4815	16.2331
ENSMUSG00000019772	Vip	vasoactive intestinal polypeptide [Source:MGI Symbol;Acc:MGI:98933]	10	5589218	5597617	protein_coding	80.24	16.76	22353	2.18661	0.311413	2.89877e-13	1.48974e-12	33.7004	73.3818	84.9205	82.4181	17.6518	11.634	21.0076
ENSMUSG00000026630	Batf3	basic leucine zipper transcription factor, ATF-like 3 [Source:MGI Symbol;Acc:MGI:1925491]	1	190830044	190841142	protein_coding	68.27	14.53	381319	2.16122	0.307434	2.90292e-13	1.49152e-12	40.4191	65.7577	67.1898	71.8763	16.6711	11.634	15.2782
ENSMUSG00000033429	Mcee	methylmalonyl CoA epimerase [Source:MGI Symbol;Acc:MGI:1920974]	7	64042355	64061873	protein_coding	166.03	71.41	73724	1.19025	0.168039	3.97262e-13	2.02887e-12	133.331	165.824	153.043	179.211	82.3749	67.8652	63.9777
ENSMUSG00000049872	Calhm5	calcium homeostasis modulator family member 5 [Source:MGI Symbol;Acc:MGI:2143897]	10	33963811	33972515	protein_coding	290.02	135.95	103511	1.07132	0.150764	4.0465e-13	2.06511e-12	140.573	319.258	257.561	293.255	134.349	154.151	119.361
ENSMUSG00000031298	Adgrg2	adhesion G protein-coupled receptor G2 [Source:MGI Symbol;Acc:MGI:2446854]	X	159173686	159281066	protein_coding	103.97	20.61	237175	2.25781	0.324499	4.05491e-13	2.06891e-12	36.0316	91.489	106.384	114.044	17.6518	16.4815	27.6918
ENSMUSG00000028487	Bnc2	basonuclin 2 [Source:MGI Symbol;Acc:MGI:2443805]	4	84193332	84593512	protein_coding	77.1	18.06	242509	2.02433	0.29013	4.06559e-13	2.07386e-12	42.2753	68.6167	80.2545	82.4181	16.6711	18.4205	19.0978
ENSMUSG00000039824	Myl6b	myosin, light polypeptide 6B [Source:MGI Symbol;Acc:MGI:1917789]	10	128330026	128334554	protein_coding	203.42	67.18	216459	1.55414	0.222735	5.34846e-13	2.71328e-12	100.882	188.696	181.972	239.588	85.3168	45.5666	70.6619
ENSMUSG00000046269	Usp27x	ubiquitin specific peptidase 27, X chromosome [Source:MGI Symbol;Acc:MGI:1859645]	X	7237513	7242069	protein_coding	328.07	149.63	54651	1.10834	0.157995	6.98931e-13	3.52132e-12	177.387	304.01	328.484	351.714	173.576	147.364	127.955
ENSMUSG00000032648	Pygm	muscle glycogen phosphorylase [Source:MGI Symbol;Acc:MGI:97830]	19	6434429	6448489	protein_coding	219.87	91.04	19309	1.24188	0.177769	7.34911e-13	3.69734e-12	103.826	248.736	223.033	187.837	91.2007	95.9808	85.9402
ENSMUSG00000062345	Serpinb2	serine (or cysteine) peptidase inhibitor, clade B, member 2 [Source:MGI Symbol;Acc:MGI:97609]	1	107439153	107463208	protein_coding	158.38	28.55	18788	2.39413	0.349632	8.09532e-13	4.06122e-12	47.2592	139.14	156.776	179.211	47.0714	26.1766	12.4136
ENSMUSG00000064330	Pde6h	phosphodiesterase 6H, cGMP-specific, cone, gamma [Source:MGI Symbol;Acc:MGI:1925850]	6	136900830	136945863	protein_coding	54.07	2.9	78600	4.06647	0.586162	8.48752e-13	4.25396e-12	15.2322	56.2276	50.3924	55.5843	2.94196	1.93901	3.81956
ENSMUSG00000011463	Cpb1	carboxypeptidase B1 (tissue) [Source:MGI Symbol;Acc:MGI:1923953]	3	20302428	20329897	protein_coding	316.15	130	76703	1.25052	0.179997	8.90446e-13	4.45978e-12	123.205	305.916	303.287	339.256	169.653	111.493	108.858
ENSMUSG00000033585	Ndn	necdin, MAGE family member [Source:MGI Symbol;Acc:MGI:97290]	7	61996317	62000010	protein_coding	144.27	56.44	17984	1.31973	0.19076	1.12577e-12	5.60801e-12	85.7183	131.515	164.242	137.044	53.9359	53.3226	62.0679
ENSMUSG00000074220	Zfp382	zinc finger protein 382 [Source:MGI Symbol;Acc:MGI:3588204]	7	29821367	29834375	protein_coding	220.38	105.77	233060	1.03613	0.149178	1.31595e-12	6.52632e-12	136.811	228.722	206.235	226.171	96.104	104.706	116.497
ENSMUSG00000035551	Igfbpl1	insulin-like growth factor binding protein-like 1 [Source:MGI Symbol;Acc:MGI:1933198]	4	45809468	45826923	protein_coding	42.42	3.56	75426	3.43858	0.506033	2.40135e-12	1.17422e-11	30.0747	38.1204	35.4613	53.6676	3.92261	4.84751	1.90978
ENSMUSG00000059363	Fxn	frataxin [Source:MGI Symbol;Acc:MGI:1096879]	19	24238817	24257969	protein_coding	230.81	112.94	14297	1.00929	0.147329	2.66207e-12	1.29961e-11	226.253	231.582	217.434	243.421	116.698	102.767	119.361
ENSMUSG00000056900	Usp13	ubiquitin specific peptidase 13 (isopeptidase T-3) [Source:MGI Symbol;Acc:MGI:1919857]	3	32871695	32992220	protein_coding	96.78	34.18	72607	1.4538	0.215244	2.77497e-12	1.35411e-11	133.289	80.0529	91.4528	118.835	33.3422	30.0546	39.1505
ENSMUSG00000116836	Gm49727	predicted gene, 49727 [Source:MGI Symbol;Acc:MGI:6215207]	16	90722420	90724998	TEC	63.64	11.61		2.36622	0.3538	2.95306e-12	1.43771e-11	28.9951	64.8047	49.4592	76.668	10.7872	11.634	12.4136
ENSMUSG00000073821	8030451A03Rik	RIKEN cDNA 8030451A03 gene [Source:MGI Symbol;Acc:MGI:1915353]	4	63898091	64068161	lncRNA	375.62	154.88		1.24584	0.184294	3.47479e-12	1.68324e-11	162.447	421.231	308.886	396.757	205.937	122.157	136.549
ENSMUSG00000078572	Ndufaf8	NADH:ubiquinone oxidoreductase complex assembly factor 8 [Source:MGI Symbol;Acc:MGI:1913676]	11	119989754	119991531	protein_coding	272.86	130.72	208501	1.03878	0.153068	4.01956e-12	1.93874e-11	243.417	275.42	257.561	285.588	138.272	119.249	134.64
ENSMUSG00000110841	Gpx4-ps2	glutathione peroxidase 4, pseudogene 2 [Source:MGI Symbol;Acc:MGI:3779731]	10	45751384	45752191	transcribed_processed_pseudogene	276.17	128.98		1.07314	0.158401	4.06927e-12	1.96139e-11	180.124	243.971	286.49	298.047	124.543	113.432	148.963
ENSMUSG00000029102	Hgfac	hepatocyte growth factor activator [Source:MGI Symbol;Acc:MGI:1859281]	5	35198853	35205805	protein_coding	73.63	17.1	54426	2.0339	0.305739	4.07326e-12	1.96286e-11	35.4504	72.4288	73.7222	74.7513	19.6131	11.634	20.0527
ENSMUSG00000074158	Zfp976	zinc finger protein 976 [Source:MGI Symbol;Acc:MGI:3036263]	7	42258950	42292012	protein_coding	131.78	46.86	208111	1.4498	0.216622	4.51083e-12	2.16832e-11	83.0013	131.515	131.58	132.252	44.1294	63.0177	33.4212
ENSMUSG00000069682	Gm10275	predicted pseudogene 10275 [Source:MGI Symbol;Acc:MGI:3704354]	10	29574731	29575389	transcribed_processed_pseudogene	178.51	77.11		1.1805	0.17588	5.40451e-12	2.58621e-11	151.692	170.589	184.772	180.17	77.4716	70.7737	83.0755
ENSMUSG00000032625	Thsd7a	thrombospondin, type I, domain containing 7A [Source:MGI Symbol;Acc:MGI:2685683]	6	12311609	12749409	protein_coding	138.46	65.92	330267	1.04717	0.156641	8.02638e-12	3.80064e-11	222.027	135.327	134.38	145.669	73.549	67.8652	56.3385
ENSMUSG00000037166	Ppp1r14a	protein phosphatase 1, regulatory inhibitor subunit 14A [Source:MGI Symbol;Acc:MGI:1931139]	7	28988733	28993226	protein_coding	84.25	29.31	68458	1.47393	0.224536	1.13917e-11	5.3442e-11	167.734	98.1601	60.6575	93.9183	23.5357	28.1156	36.2858
ENSMUSG00000110331	Nudc-ps1	nuclear distribution gene C homolog (Aspergillus), pseudogene 1 [Source:MGI Symbol;Acc:MGI:2142657]	8	29776459	29777009	processed_pseudogene	152.94	52.89		1.48347	0.226714	1.14403e-11	5.36582e-11	96.0867	139.14	121.315	198.378	50.0133	49.4446	59.2032
ENSMUSG00000031558	Slit2	slit guidance ligand 2 [Source:MGI Symbol;Acc:MGI:1315205]	5	48140480	48465075	protein_coding	69.24	8.43	20563	2.92002	0.454147	1.293e-11	6.04319e-11	20.7631	60.9927	67.1898	79.5431	13.7291	7.75602	3.81956
ENSMUSG00000106968	C78283	expressed sequence C78283 [Source:MGI Symbol;Acc:MGI:2141303]	5	74103674	74106678	lncRNA	50.55	3.24		3.80529	0.586014	1.35541e-11	6.3307e-11	14.058	42.8855	54.1251	54.626	4.90327	1.93901	2.86467
ENSMUSG00000097346	Rps18-ps4	ribosomal protein S18, pseudogene 4 [Source:MGI Symbol;Acc:MGI:5477113]	13	97887620	97897473	lncRNA	94.27	13.91	111365222	2.65151	0.413981	1.40888e-11	6.57614e-11	39.0966	106.737	45.7264	130.336	19.6131	10.6645	11.4587
ENSMUSG00000032724	Abtb2	ankyrin repeat and BTB (POZ) domain containing 2 [Source:MGI Symbol;Acc:MGI:2139365]	2	103396655	103548768	protein_coding	369.71	180.97	99382	1.00843	0.152763	1.47466e-11	6.86959e-11	162.727	372.627	373.277	363.215	216.724	163.846	162.331
ENSMUSG00000048921	Zfp689	zinc finger protein 689 [Source:MGI Symbol;Acc:MGI:1918381]	7	127041308	127048330	protein_coding	210.95	100.04	71131	1.0513	0.15976	1.59372e-11	7.41284e-11	149.449	195.367	231.432	206.045	102.969	93.0722	104.083
ENSMUSG00000027961	Lrrc39	leucine rich repeat containing 39 [Source:MGI Symbol;Acc:MGI:1924557]	3	116356622	116376783	protein_coding	49.27	7.43	109245	2.62373	0.40731	1.645e-11	7.64634e-11	23.374	52.4156	52.2587	43.1258	9.80653	4.84751	7.63912
ENSMUSG00000075302	Erich2	glutamate rich 2 [Source:MGI Symbol;Acc:MGI:1913998]	2	70339163	70371228	protein_coding	108.64	31.72	66748	1.71835	0.266165	1.69719e-11	7.8803e-11	44.2145	105.784	117.582	102.543	44.1294	27.1461	23.8723
ENSMUSG00000086754	Gm16098	predicted gene 16098 [Source:MGI Symbol;Acc:MGI:3801762]	2	155668069	155670794	lncRNA	98.66	31.03		1.61629	0.249905	1.81913e-11	8.42626e-11	47.9386	100.066	91.4528	104.46	37.2648	30.0546	25.782
ENSMUSG00000024014	Pim1	proviral integration site 1 [Source:MGI Symbol;Acc:MGI:97584]	17	29709727	29715086	protein_coding	199.15	92.23	18712	1.08482	0.165918	2.18821e-11	1.00941e-10	115.213	171.542	198.77	227.129	82.3749	94.0417	100.264
ENSMUSG00000071317	Bves	blood vessel epicardial substance [Source:MGI Symbol;Acc:MGI:1346013]	10	45211868	45248575	protein_coding	48.38	3.88	23828	3.48604	0.546971	2.6412e-11	1.21311e-10	17.6162	53.3686	43.86	47.9175	1.96131	7.75602	1.90978
ENSMUSG00000037946	Fgd3	FYVE, RhoGEF and PH domain containing 3 [Source:MGI Symbol;Acc:MGI:1353657]	13	49415030	49473787	protein_coding	123.53	42.91	30938	1.47735	0.230045	2.68816e-11	1.2336e-10	51.3958	111.502	129.714	129.377	42.1681	40.7191	45.8347
ENSMUSG00000001349	Cnn1	calponin 1 [Source:MGI Symbol;Acc:MGI:104979]	9	22010512	22020926	protein_coding	59.44	8.72	12797	2.6569	0.420221	2.96413e-11	1.35615e-10	21.9426	53.3686	57.8579	67.0845	11.7678	4.84751	9.54891
ENSMUSG00000046523	Kctd4	potassium channel tetramerisation domain containing 4 [Source:MGI Symbol;Acc:MGI:1914766]	14	76192449	76203646	protein_coding	196.86	80.71	67516	1.25053	0.194107	3.01851e-11	1.38044e-10	84.4149	193.461	199.703	197.42	86.2975	76.5907	79.2559
ENSMUSG00000111189	Gm48293	predicted gene, 48293 [Source:MGI Symbol;Acc:MGI:6097731]	9	40658577	40673969	lncRNA	54.94	6.13		3.03214	0.480055	3.15771e-11	1.44193e-10	16.6209	59.0866	59.7243	46.0008	6.86457	3.87801	7.63912
ENSMUSG00000015766	Eps8	epidermal growth factor receptor pathway substrate 8 [Source:MGI Symbol;Acc:MGI:104684]	6	137454243	137631874	protein_coding	62.53	10.63	13860	2.45346	0.389127	3.48864e-11	1.58929e-10	23.78	52.4156	69.0562	66.1262	11.7678	4.84751	15.2782
ENSMUSG00000082809	Gm14150	predicted gene 14150 [Source:MGI Symbol;Acc:MGI:3651006]	2	151300876	151302229	processed_pseudogene	179.8	72.53		1.27094	0.19898	4.20244e-11	1.90264e-10	139.021	136.28	190.371	212.754	61.7811	74.6517	81.1657
ENSMUSG00000010154	Spire2	spire type actin nucleation factor 2 [Source:MGI Symbol;Acc:MGI:2446256]	8	124059452	124096254	protein_coding	512.97	249.94	234857	1.0129	0.157391	4.24242e-11	1.91992e-10	339.475	521.297	502.99	514.634	337.345	188.083	224.399
ENSMUSG00000049420	Tmem200a	transmembrane protein 200A [Source:MGI Symbol;Acc:MGI:1924470]	10	25788229	25954950	protein_coding	590.42	259.46	77220	1.15491	0.180485	4.43136e-11	2.00325e-10	247.79	611.833	610.307	549.135	351.074	221.047	206.256
ENSMUSG00000048732	Klhl11	kelch-like 11 [Source:MGI Symbol;Acc:MGI:2388648]	11	100353440	100363567	protein_coding	176.19	85.58	217194	1.01761	0.158504	4.85764e-11	2.1881e-10	123.831	163.918	195.97	168.67	96.104	78.5297	82.1206
ENSMUSG00000031972	Acta1	actin alpha 1, skeletal muscle [Source:MGI Symbol;Acc:MGI:87902]	8	124618508	124621490	protein_coding	43.36	5.17	11459	2.93733	0.468514	5.26312e-11	2.36623e-10	34.7795	51.4626	34.5281	44.0841	8.82588	0.969503	5.72934
ENSMUSG00000050708	Ftl1	ferritin light polypeptide 1 [Source:MGI Symbol;Acc:MGI:95589]	7	45107368	45109308	protein_coding	34211.8	14922.2	14325	1.16494	0.18289	5.41006e-11	2.42973e-10	28589.6	32551	29705.4	40379.1	12501.4	13898.8	18366.4
ENSMUSG00000047604	Frat2	frequently rearranged in advanced T cell lymphomas 2 [Source:MGI Symbol;Acc:MGI:2673967]	19	41834411	41836571	protein_coding	79.94	22.26	212398	1.77559	0.284101	6.332e-11	2.83182e-10	46.9535	91.489	79.3213	69.0012	24.5163	15.512	26.7369
ENSMUSG00000021391	Cenpp	centromere protein P [Source:MGI Symbol;Acc:MGI:1913586]	13	49617499	49806261	protein_coding	143.22	59.7	66336	1.22605	0.193637	6.49053e-11	2.89784e-10	128.968	122.938	139.979	166.753	47.0714	79.4992	52.519
ENSMUSG00000044966	Fbxo48	F-box protein 48 [Source:MGI Symbol;Acc:MGI:2442569]	11	16901375	16904772	protein_coding	149.27	64.41	319701	1.17689	0.185814	6.8436e-11	3.05163e-10	105.684	155.341	136.246	156.211	48.052	65.9262	79.2559
ENSMUSG00000039033	Tasp1	taspase, threonine aspartase 1 [Source:MGI Symbol;Acc:MGI:1923062]	2	139675400	139908725	protein_coding	223.75	107.55	75812	1.0316	0.162165	7.00552e-11	3.12056e-10	179.951	216.333	223.966	230.962	119.64	100.828	102.173
ENSMUSG00000047963	Stbd1	starch binding domain 1 [Source:MGI Symbol;Acc:MGI:1261768]	5	92750900	92754438	protein_coding	74.91	19.98	52331	1.83354	0.29458	7.3565e-11	3.27416e-10	35.9558	79.0999	72.789	72.8346	18.6324	15.512	25.782
ENSMUSG00000116725	Gm29686	predicted gene, 29686 [Source:MGI Symbol;Acc:MGI:5588845]	16	51800739	51825858	lncRNA	87.55	24.88		1.74718	0.283972	1.1709e-10	5.15415e-10	38.6028	90.536	85.8536	86.2515	33.3422	16.4815	24.8272
ENSMUSG00000097680	Gm26642	predicted gene, 26642 [Source:MGI Symbol;Acc:MGI:5477136]	1	135176299	135194181	lncRNA	41.83	2.91		3.66963	0.594428	1.19061e-10	5.23548e-10	15.8399	48.6035	27.0626	49.8342	2.94196	2.90851	2.86467
ENSMUSG00000101892	9130401M01Rik	RIKEN cDNA 9130401M01 gene [Source:MGI Symbol;Acc:MGI:1923008]	15	57885655	57897721	protein_coding	142.06	61.98	75758	1.16296	0.186019	1.19789e-10	5.26641e-10	111.921	134.374	125.048	166.753	65.7038	57.2006	63.0228
ENSMUSG00000067818	Myl9	myosin, light polypeptide 9, regulatory [Source:MGI Symbol;Acc:MGI:2138915]	2	156617340	156623578	protein_coding	62.59	12.58	98932	2.21832	0.36367	1.34338e-10	5.89021e-10	23.1125	65.7577	59.7243	62.2928	11.7678	12.6035	13.3685
ENSMUSG00000120945	Gm56809	predicted gene, 56809 [Source:MGI Symbol;Acc:MGI:7337531]	3	108351566	108352969	lncRNA	120.26	22.88		2.29177	0.377773	1.34666e-10	5.90337e-10	49.8155	136.28	61.5907	162.92	16.6711	27.1461	24.8272
ENSMUSG00000091957	Rps2-ps10	ribosomal protein S2, pseudogene 10 [Source:MGI Symbol;Acc:MGI:3645604]	18	61392079	61393059	transcribed_processed_pseudogene	129.56	42.49		1.54955	0.252828	1.59485e-10	6.9612e-10	80.1725	157.247	125.048	106.377	29.4196	43.6276	54.4288
ENSMUSG00000034040	Galnt17	polypeptide N-acetylgalactosaminyltransferase 17 [Source:MGI Symbol;Acc:MGI:2137594]	5	130900923	131337335	protein_coding	70.2	0.64	212996	6.45899	0.988518	1.81381e-10	7.88295e-10	21.7646	77.1938	64.3902	69.0012	0	0	1.90978
ENSMUSG00000091269	Gm6682	predicted gene 6682 [Source:MGI Symbol;Acc:MGI:3647156]	12	4832170	4833515	processed_pseudogene	99.53	40.36		1.26222	0.204807	1.86089e-10	8.08095e-10	78.8471	93.395	102.651	102.543	39.2261	45.5666	36.2858
ENSMUSG00000108738	Gm44777	predicted gene 44777 [Source:MGI Symbol;Acc:MGI:5753353]	7	115933490	115937868	lncRNA	88.84	34.51		1.31922	0.214506	1.89942e-10	8.24324e-10	94.2286	75.2878	86.7868	104.46	34.3229	30.0546	39.1505
ENSMUSG00000111877	Gm6477	predicted gene 6477 [Source:MGI Symbol;Acc:MGI:3647945]	10	39074534	39075297	processed_pseudogene	91.05	35.2		1.3265	0.216546	2.16592e-10	9.36919e-10	91.2963	90.536	86.7868	95.835	39.2261	31.9936	34.3761
ENSMUSG00000120655	Gm57113	predicted gene, 57113 [Source:MGI Symbol;Acc:MGI:7338139]	4	123179341	123180704	lncRNA	57.79	2.25		4.4518	0.736509	2.18155e-10	9.43299e-10	17.1855	80.0529	22.3966	70.9179	0.980653	1.93901	3.81956
ENSMUSG00000087377	AV099323	expressed sequence AV099323 [Source:MGI Symbol;Acc:MGI:2139252]	2	132094723	132103253	lncRNA	62.01	14.56		2.00577	0.33299	2.3685e-10	1.02185e-09	32.7185	68.6167	53.1919	64.2095	16.6711	18.4205	8.59402
ENSMUSG00000026548	Slamf9	SLAM family member 9 [Source:MGI Symbol;Acc:MGI:1923692]	1	172302925	172306142	protein_coding	36.05	2.91	98365	3.46207	0.569789	2.53091e-10	1.08971e-09	18.3492	35.2614	33.5949	39.2924	3.92261	2.90851	1.90978
ENSMUSG00000027339	Rassf2	Ras association (RalGDS/AF-6) domain family member 2 [Source:MGI Symbol;Acc:MGI:2442060]	2	131831335	131872178	protein_coding	138.43	57.11	215653	1.23755	0.202564	2.61413e-10	1.12395e-09	71.5652	140.093	136.246	138.961	54.9166	58.1702	58.2483
ENSMUSG00000040936	Ulk4	unc-51-like kinase 4 [Source:MGI Symbol;Acc:MGI:1921622]	9	120784417	121106263	protein_coding	85.91	15.8	209012	2.33235	0.393915	3.33369e-10	1.42467e-09	37.181	131.515	46.6596	79.5431	14.7098	15.512	17.188
ENSMUSG00000030206	Gsg1	germ cell associated 1 [Source:MGI Symbol;Acc:MGI:1194499]	6	135214324	135231349	protein_coding	81.46	21.33	14840	1.85601	0.311492	3.65979e-10	1.56215e-09	32.4434	85.7709	88.6532	69.9596	24.5163	21.3291	18.1429
ENSMUSG00000097709	2810429I04Rik	RIKEN cDNA 2810429I04 gene [Source:MGI Symbol;Acc:MGI:1924187]	13	3528205	3552395	lncRNA	72.38	26.44	76937	1.39983	0.233131	4.28493e-10	1.82204e-09	83.9076	66.7107	71.8558	78.5847	23.5357	26.1766	29.6016
ENSMUSG00000026768	Itga8	integrin alpha 8 [Source:MGI Symbol;Acc:MGI:109442]	2	12111443	12306733	protein_coding	56.2	12.92	241226	2.03118	0.342677	4.34162e-10	1.84467e-09	29.2559	57.1806	61.5907	49.8342	12.7485	15.512	10.5038
ENSMUSG00000036295	Lrrn3	leucine rich repeat protein 3, neuronal [Source:MGI Symbol;Acc:MGI:106036]	12	41501667	41536430	protein_coding	49.98	6.81	16981	2.74397	0.467754	5.03813e-10	2.13123e-09	18.295	45.7445	45.7264	58.4594	11.7678	3.87801	4.77445
ENSMUSG00000020389	Cdkl3	cyclin-dependent kinase-like 3 [Source:MGI Symbol;Acc:MGI:2388268]	11	51895048	51980611	protein_coding	147.9	71.06	213084	1.02932	0.170154	5.08327e-10	2.14904e-09	108.465	141.999	149.311	152.378	71.5877	80.4687	61.113
ENSMUSG00000078877	Gm14295	predicted gene 14295 [Source:MGI Symbol;Acc:MGI:3709624]	2	176490405	176503016	protein_coding	176.12	81.68	628147	1.07664	0.178711	5.42261e-10	2.28796e-09	135.288	163.918	167.975	196.462	97.0847	59.1397	88.8048
ENSMUSG00000020911	Krt19	keratin 19 [Source:MGI Symbol;Acc:MGI:96693]	11	100031636	100039491	protein_coding	40.77	5.47	16669	2.75663	0.470062	6.17398e-10	2.59725e-09	28.2461	49.5565	38.2609	34.5006	3.92261	4.84751	7.63912
ENSMUSG00000044317	Gpr4	G protein-coupled receptor 4 [Source:MGI Symbol;Acc:MGI:2441992]	7	18946463	18958099	protein_coding	104.51	43.83	319197	1.21275	0.203127	6.5261e-10	2.73899e-09	116.337	107.69	113.849	92.0016	30.4002	54.2921	46.7896
ENSMUSG00000025997	Ikzf2	IKAROS family zinc finger 2 [Source:MGI Symbol;Acc:MGI:1342541]	1	69570373	69726404	protein_coding	77.2	18.38	22779	1.97891	0.339472	7.2152e-10	3.01795e-09	26.8107	89.583	64.3902	77.6264	17.6518	15.512	21.9625
ENSMUSG00002076711	Gm55305	predicted gene, 55305 [Source:MGI Symbol;Acc:MGI:6847081]	17	36179194	36179289	miRNA	61.75	12.26		2.226	0.382693	7.28276e-10	3.04321e-09	27.0596	86.7239	42.9268	55.5843	9.80653	15.512	11.4587
ENSMUSG00000085379	2310058D17Rik	RIKEN cDNA 2310058D17 gene [Source:MGI Symbol;Acc:MGI:1922944]	11	58856574	58868907	lncRNA	138.03	65.2		1.05028	0.176617	8.94033e-10	3.71106e-09	97.1134	142.952	144.645	126.502	66.6844	63.0177	65.8875
ENSMUSG00000095562	Gm55594	predicted gene, 55594 [Source:MGI Symbol;Acc:MGI:6847656]	X	168792655	168802277	lncRNA	230.79	112.93	170942	1.00289	0.168618	9.68883e-10	4.01626e-09	190.465	228.722	255.695	207.962	96.104	135.73	106.948
ENSMUSG00000107768	Gm36582	predicted gene, 36582 [Source:MGI Symbol;Acc:MGI:5595741]	6	135289153	135296559	lncRNA	141.36	47.25	102640545	1.52155	0.261423	1.07472e-09	4.44977e-09	51.7198	126.75	133.446	163.878	61.7811	47.5056	32.4663
ENSMUSG00000050357	Carmil2	capping protein regulator and myosin 1 linker 2 [Source:MGI Symbol;Acc:MGI:2685431]	8	106412906	106424819	protein_coding	116.69	48.41	234695	1.22671	0.209013	1.1633e-09	4.79784e-09	71.3292	127.703	105.451	116.919	53.9359	38.7801	52.519
ENSMUSG00000031880	Rrad	Ras-related associated with diabetes [Source:MGI Symbol;Acc:MGI:1930943]	8	105354702	105357959	protein_coding	47.39	7.42	56437	2.54304	0.444901	1.28904e-09	5.29179e-09	18.3244	46.6975	49.4592	46.0008	5.88392	9.69503	6.68423
ENSMUSG00000093661	Eif4e3	eukaryotic translation initiation factor 4E member 3 [Source:MGI Symbol;Acc:MGI:1914142]	6	99602096	99643732	protein_coding	64.51	20.99	66892	1.55547	0.268854	1.41203e-09	5.78218e-09	51.5735	65.7577	59.7243	68.0429	26.4776	14.5425	21.9625
ENSMUSG00000059602	Syn3	synapsin III [Source:MGI Symbol;Acc:MGI:1351334]	10	85890989	86334760	protein_coding	165.84	50.67	27204	1.64087	0.285368	1.45483e-09	5.94945e-09	89.8038	231.582	88.6532	177.295	49.0327	53.3226	49.6543
ENSMUSG00000044949	Ubtd2	ubiquitin domain containing 2 [Source:MGI Symbol;Acc:MGI:2444752]	11	32405370	32466687	protein_coding	112.2	40.31	327900	1.42091	0.245636	1.51893e-09	6.20562e-09	68.1848	87.6769	115.716	133.211	42.1681	31.0241	47.7445
ENSMUSG00000074252	Gm10654	predicted gene 10654 [Source:MGI Symbol;Acc:MGI:3643366]	8	71384049	71385681	TEC	121.72	49.99	665828	1.2391	0.213067	1.55358e-09	6.34231e-09	57.6577	128.656	113.849	122.669	47.0714	47.5056	55.3837
ENSMUSG00000029864	Gstk1	glutathione S-transferase kappa 1 [Source:MGI Symbol;Acc:MGI:1923513]	6	42222869	42227381	protein_coding	92.92	27.69	76263	1.66943	0.291735	1.62066e-09	6.60979e-09	36.5021	79.0999	94.2524	105.419	21.5744	25.2071	36.2858
ENSMUSG00000039384	Dusp10	dual specificity phosphatase 10 [Source:MGI Symbol;Acc:MGI:1927070]	1	183745499	183807833	protein_coding	245.31	119.84	63953	1.00495	0.171537	1.66967e-09	6.80187e-09	110.206	213.474	242.63	279.838	126.504	127.974	105.038
ENSMUSG00000039982	Dtx4	deltex 4, E3 ubiquitin ligase [Source:MGI Symbol;Acc:MGI:2672905]	19	12443702	12478818	protein_coding	36.32	8.4	207521	2.02217	0.351414	1.67983e-09	6.84193e-09	78.4263	33.3554	39.1941	36.4173	10.7872	5.81702	8.59402
ENSMUSG00000035305	Ror1	receptor tyrosine kinase-like orphan receptor 1 [Source:MGI Symbol;Acc:MGI:1347520]	4	99952988	100301962	protein_coding	54.94	10.68	26563	2.25053	0.398294	1.89927e-09	7.71208e-09	23.3455	50.5095	60.6575	53.6676	14.7098	9.69503	7.63912
ENSMUSG00000097327	E030030I06Rik	RIKEN cDNA E030030I06 gene [Source:MGI Symbol;Acc:MGI:2442914]	10	21988949	22024722	transcribed_unprocessed_pseudogene	121.02	45.5	319887	1.35844	0.236131	1.92436e-09	7.80798e-09	52.4792	130.562	121.315	111.169	43.1487	48.4751	44.8799
ENSMUSG00000097057	Gm17638	predicted gene, 17638 [Source:MGI Symbol;Acc:MGI:4937272]	15	77845874	77851326	lncRNA	60.83	13.57		2.06352	0.364503	1.94009e-09	7.86881e-09	30.2343	76.2408	40.1272	66.1262	16.6711	10.6645	13.3685
ENSMUSG00000107406	1700040L08Rik	RIKEN cDNA 1700040L08 gene [Source:MGI Symbol;Acc:MGI:1920544]	6	71520176	71521098	lncRNA	104.49	18.99		2.33951	0.416507	1.9555e-09	7.92675e-09	48.9156	103.878	45.7264	163.878	16.6711	13.573	26.7369
ENSMUSG00000018500	Adora2b	adenosine A2b receptor [Source:MGI Symbol;Acc:MGI:99403]	11	62139810	62157279	protein_coding	166.52	57.87	11541	1.46841	0.256422	2.10225e-09	8.50219e-09	59.0022	171.542	167.975	160.044	81.3942	36.8411	55.3837
ENSMUSG00000036867	Smad6	SMAD family member 6 [Source:MGI Symbol;Acc:MGI:1336883]	9	63860358	63929341	protein_coding	147.03	70.66	17130	1.02641	0.176757	2.29026e-09	9.23971e-09	122.63	172.495	132.513	136.086	67.6651	72.7127	71.6168
ENSMUSG00000026586	Prrx1	paired related homeobox 1 [Source:MGI Symbol;Acc:MGI:97712]	1	163072688	163141279	protein_coding	86.31	27.47	18933	1.58424	0.278827	2.36718e-09	9.53917e-09	38.9132	81.9589	83.0541	93.9183	34.3229	23.2681	24.8272
ENSMUSG00000085183	Wincr1	WNT induced non-coding RNA 1 [Source:MGI Symbol;Acc:MGI:3649757]	4	88968545	89002851	lncRNA	680.85	208.11		1.63809	0.2898	2.46682e-09	9.93504e-09	271.689	608.974	608.441	825.139	307.925	148.334	168.061
ENSMUSG00000059060	Rad51b	RAD51 paralog B [Source:MGI Symbol;Acc:MGI:1099436]	12	79344056	79861464	protein_coding	82.2	31.96	19363	1.31552	0.229894	2.73976e-09	1.1003e-08	80.3635	88.63	76.5217	81.4598	32.3616	31.9936	31.5114
ENSMUSG00000110386	Gm42031	predicted gene, 42031 [Source:MGI Symbol;Acc:MGI:5624916]	8	85852501	85858918	lncRNA	47.68	6.77		2.67128	0.479185	2.81308e-09	1.12954e-08	15.4426	52.4156	51.3256	39.2924	4.90327	7.75602	7.63912
ENSMUSG00000005958	Ephb3	Eph receptor B3 [Source:MGI Symbol;Acc:MGI:104770]	16	21023505	21042055	protein_coding	54.91	13.59	13845	1.9237	0.343829	3.21042e-09	1.28302e-08	29.0818	55.2746	63.457	46.0008	18.6324	10.6645	11.4587
ENSMUSG00000036766	Dner	delta/notch-like EGF repeat containing [Source:MGI Symbol;Acc:MGI:2152889]	1	84347560	84673942	protein_coding	68.27	25.18	227325	1.38316	0.243989	3.30477e-09	1.31899e-08	60.9242	69.5698	67.1898	68.0429	27.4583	23.2681	24.8272
ENSMUSG00000058546	Rpl23a	ribosomal protein L23A [Source:MGI Symbol;Acc:MGI:3040672]	11	78071758	78074410	protein_coding	12082.7	5703.01	268449	1.05068	0.183378	3.42968e-09	1.3673e-08	10022.1	11715.4	11943	12589.8	5898.63	4180.49	7029.9
ENSMUSG00000070695	Cntnap5a	contactin associated protein-like 5A [Source:MGI Symbol;Acc:MGI:3643623]	1	115612486	116515053	protein_coding	74.57	17.09	636808	2.02367	0.364611	3.602e-09	1.43466e-08	24.543	76.2408	75.5885	71.8763	19.6131	8.72552	22.9174
ENSMUSG00000043243	Niban3	niban apoptosis regulator 3 [Source:MGI Symbol;Acc:MGI:3686743]	8	72050292	72060580	protein_coding	58.52	18.4	100037278	1.59756	0.284901	3.87863e-09	1.54311e-08	63.5471	69.5698	49.4592	56.5427	20.5937	15.512	19.0978
ENSMUSG00000040621	Gemin8	gem nuclear organelle associated protein 8 [Source:MGI Symbol;Acc:MGI:2384300]	X	164953450	164973508	protein_coding	86.59	37.13	237221	1.18803	0.208406	4.29189e-09	1.70369e-08	89.6229	81.0059	87.72	91.0433	43.1487	29.0851	39.1505
ENSMUSG00000054999	Naaladl1	N-acetylated alpha-linked acidic dipeptidase-like 1 [Source:MGI Symbol;Acc:MGI:2685810]	19	6155812	6165822	protein_coding	203.22	96.06	381204	1.04671	0.184225	4.46487e-09	1.77104e-08	166.405	239.206	194.104	176.336	73.549	111.493	103.128
ENSMUSG00000041670	Rims1	regulating synaptic membrane exocytosis 1 [Source:MGI Symbol;Acc:MGI:2152971]	1	22356475	22845203	protein_coding	38.83	4.88	116837	2.83775	0.518118	5.27212e-09	2.08269e-08	22.0414	28.5903	45.7264	42.1674	8.82588	4.84751	0.954891
ENSMUSG00000041429	Nthl1	nth (endonuclease III)-like 1 (E.coli) [Source:MGI Symbol;Acc:MGI:1313275]	17	24851654	24857811	protein_coding	76.46	29.39	18207	1.32574	0.239258	7.18992e-09	2.8095e-08	61.3947	70.5228	79.3213	79.5431	33.3422	27.1461	27.6918
ENSMUSG00000037386	Rims2	regulating synaptic membrane exocytosis 2 [Source:MGI Symbol;Acc:MGI:2152972]	15	39061656	39547768	protein_coding	33.8	7.41	116838	2.07768	0.379026	7.30451e-09	2.85218e-08	46.5486	33.3554	35.4613	32.5839	6.86457	5.81702	9.54891
ENSMUSG00000039891	Txlnb	taxilin beta [Source:MGI Symbol;Acc:MGI:2671945]	10	17671974	17721413	protein_coding	107.84	40.36	378431	1.36098	0.246538	7.43234e-09	2.90103e-08	58.8896	102.925	99.8515	120.752	46.0907	33.9326	41.0603
ENSMUSG00000047528	Flacc1	flagellum associated containing coiled-coil domains 1 [Source:MGI Symbol;Acc:MGI:1918359]	1	58686062	58735148	protein_coding	46.81	7.43	108812	2.51396	0.465475	7.56116e-09	2.9486e-08	16.9067	41.9325	42.9268	55.5843	8.82588	5.81702	7.63912
ENSMUSG00000093483	AA465934	expressed sequence AA465934 [Source:MGI Symbol;Acc:MGI:2671018]	11	83182513	83185527	lncRNA	101.15	47.47		1.05624	0.189023	7.80434e-09	3.03953e-08	123.89	111.502	96.1188	95.835	46.0907	55.2616	41.0603
ENSMUSG00000006342	Susd2	sushi domain containing 2 [Source:MGI Symbol;Acc:MGI:1918983]	10	75472540	75479842	protein_coding	71.2	21.3	71733	1.66097	0.304125	7.86819e-09	3.06384e-08	30.0565	77.1938	58.7911	77.6264	20.5937	23.2681	20.0527
ENSMUSG00000020785	Camkk1	calcium/calmodulin-dependent protein kinase kinase 1, alpha [Source:MGI Symbol;Acc:MGI:1891766]	11	72909834	72932899	protein_coding	112.83	46.52	55984	1.23036	0.22278	8.56202e-09	3.32792e-08	56.6338	100.066	114.783	123.627	51.9746	46.5361	41.0603
ENSMUSG00000084783	Gm15419	predicted gene 15419 [Source:MGI Symbol;Acc:MGI:3705320]	8	11449186	11467892	lncRNA	522.25	169.95		1.54767	0.28508	9.59048e-09	3.71679e-08	361.815	691.885	323.818	551.051	179.46	189.053	141.324
ENSMUSG00000020086	Macroh2a2	macroH2A.2 histone [Source:MGI Symbol;Acc:MGI:3037658]	10	61574444	61619926	protein_coding	114.45	42.81	404634	1.3586	0.24871	1.02726e-08	3.97319e-08	62.3174	98.1601	111.983	133.211	33.3422	36.8411	58.2483
ENSMUSG00000060029	4930473A02Rik	RIKEN cDNA 4930473A02 gene [Source:MGI Symbol;Acc:MGI:2447823]	2	130385711	130405669	lncRNA	52.94	7.13	321014	2.73212	0.514321	1.05697e-08	4.08523e-08	20.3208	49.5565	35.4613	73.793	8.82588	10.6645	1.90978
ENSMUSG00000031750	Il34	interleukin 34 [Source:MGI Symbol;Acc:MGI:1923777]	8	111468461	111532556	protein_coding	35.65	1.94	76527	3.95795	0.730586	1.1036e-08	4.25991e-08	9.73301	34.3084	42.9268	29.7089	2.94196	0.969503	1.90978
ENSMUSG00000000693	Loxl3	lysyl oxidase-like 3 [Source:MGI Symbol;Acc:MGI:1337004]	6	83011154	83029543	protein_coding	118.53	47.2	16950	1.27694	0.234656	1.28177e-08	4.92443e-08	48.1058	126.75	113.849	115.002	55.8972	48.4751	37.2407
ENSMUSG00000097533	Gm26590	predicted gene, 26590 [Source:MGI Symbol;Acc:MGI:5477084]	14	52434959	52451309	lncRNA	44.05	7.76		2.36775	0.446091	1.32343e-08	5.07986e-08	19.6401	50.5095	28.9289	52.7093	10.7872	5.81702	6.68423
ENSMUSG00000029377	Ereg	epiregulin [Source:MGI Symbol;Acc:MGI:107508]	5	91222481	91241505	protein_coding	281.93	110.11	13874	1.3019	0.241179	1.5208e-08	5.81122e-08	99.3369	256.36	282.757	306.672	154.943	105.676	69.707
ENSMUSG00000062382	Ftl1-ps1	ferritin light polypeptide 1, pseudogene 1 [Source:MGI Symbol;Acc:MGI:3779109]	13	74547813	74555465	protein_coding	227.86	101.27	434624	1.12718	0.207658	1.66387e-08	6.33628e-08	227.896	181.072	237.031	265.463	97.0847	95.0112	111.722
ENSMUSG00000005611	Irag1	inositol 1,4,5-triphosphate receptor associated 1 [Source:MGI Symbol;Acc:MGI:1338023]	7	110467473	110581668	protein_coding	92.62	33.28	17540	1.41256	0.264814	1.98456e-08	7.52385e-08	47.9944	73.3818	93.3192	111.169	43.1487	24.2376	32.4663
ENSMUSG00000038173	Enpp6	ectonucleotide pyrophosphatase/phosphodiesterase 6 [Source:MGI Symbol;Acc:MGI:2445171]	8	47439922	47549797	protein_coding	37.24	6.76	320981	2.3242	0.442402	2.05768e-08	7.7969e-08	24.0837	38.1204	42.9268	30.6672	5.88392	4.84751	9.54891
ENSMUSG00000087700	Gm15283	predicted gene 15283 [Source:MGI Symbol;Acc:MGI:3705161]	12	73889813	73996588	lncRNA	74.76	18.41		1.91706	0.365574	2.06887e-08	7.83651e-08	32.3795	99.1131	49.4592	75.7097	20.5937	17.451	17.188
ENSMUSG00000116972	Gm6278	predicted gene 6278 [Source:MGI Symbol;Acc:MGI:3644862]	16	85441140	85441911	processed_pseudogene	249.36	117.31		1.05044	0.195388	2.55368e-08	9.59932e-08	215.304	270.655	278.091	199.337	96.104	120.218	135.594
ENSMUSG00000029378	Areg	amphiregulin [Source:MGI Symbol;Acc:MGI:88068]	5	91287458	91296291	protein_coding	59.4	15.81	11839	1.81139	0.347609	2.81488e-08	1.05513e-07	21.369	58.1336	60.6575	59.4177	15.6905	15.512	16.2331
ENSMUSG00000102234	Gm37885	predicted gene, 37885 [Source:MGI Symbol;Acc:MGI:5611113]	1	182311744	182320038	lncRNA	86.72	15.17		2.36786	0.462978	2.99365e-08	1.11879e-07	31.3953	115.314	30.7953	114.044	12.7485	20.3596	12.4136
ENSMUSG00000091639	Gm3756	predicted gene 3756 [Source:MGI Symbol;Acc:MGI:3781931]	9	31846742	31848096	processed_pseudogene	192.96	86.39		1.11389	0.209741	3.09599e-08	1.15521e-07	127.65	193.461	242.63	142.794	71.5877	92.1027	95.4891
ENSMUSG00000118145	Gm6724	predicted gene 6724 [Source:MGI Symbol;Acc:MGI:3648052]	18	35103522	35103788	processed_pseudogene	51.79	15.8		1.6272	0.312044	3.31739e-08	1.23609e-07	36.6364	49.5565	55.9915	49.8342	14.7098	15.512	17.188
ENSMUSG00000086193	Gm11508	predicted gene 11508 [Source:MGI Symbol;Acc:MGI:3650928]	11	87902806	87939162	lncRNA	118.73	52.9		1.12229	0.211661	3.44758e-08	1.28407e-07	71.3542	134.374	125.981	95.835	49.0327	53.3226	56.3385
ENSMUSG00000091623	Gm17092	predicted gene 17092 [Source:MGI Symbol;Acc:MGI:4937919]	5	100125545	100128030	lncRNA	109.74	47.48		1.16213	0.220451	3.89806e-08	1.44611e-07	78.3432	133.421	96.1188	99.6684	49.0327	51.3836	42.0152
ENSMUSG00000091243	Vgll3	vestigial like family member 3 [Source:MGI Symbol;Acc:MGI:1920819]	16	65612143	65663254	protein_coding	45.19	7.79	73569	2.39272	0.470554	4.19527e-08	1.55231e-07	17.8744	36.2144	47.5928	51.7509	12.7485	7.75602	2.86467
ENSMUSG00000023084	Lrrc71	leucine rich repeat containing 71 [Source:MGI Symbol;Acc:MGI:1921735]	3	87644230	87655932	protein_coding	208.15	96.64	74485	1.06715	0.202399	4.28931e-08	1.58545e-07	136.985	229.675	215.567	179.211	109.833	100.828	79.2559
ENSMUSG00000035407	Kank4	KN motif and ankyrin repeat domains 4 [Source:MGI Symbol;Acc:MGI:3043381]	4	98643135	98705774	protein_coding	24.69	4.17	242553	2.4034	0.464716	4.51062e-08	1.66292e-07	134.557	20.0132	21.4634	32.5839	0.980653	4.84751	6.68423
ENSMUSG00000051506	Wdfy4	WD repeat and FYVE domain containing 4 [Source:MGI Symbol;Acc:MGI:3584510]	14	32681504	32907465	protein_coding	43.54	7.08	545030	2.46243	0.485616	4.52064e-08	1.66632e-07	13.5324	39.0734	52.2587	39.2924	5.88392	5.81702	9.54891
ENSMUSG00000034795	Ccdc122	coiled-coil domain containing 122 [Source:MGI Symbol;Acc:MGI:1918358]	14	77274212	77349697	protein_coding	123.54	57.1	108811	1.07161	0.204613	5.23848e-08	1.92325e-07	90.2543	101.019	130.647	138.961	51.9746	60.1092	59.2032
ENSMUSG00000085962	Gm16984	predicted gene, 16984 [Source:MGI Symbol;Acc:MGI:4439908]	13	35147965	35174435	lncRNA	31.69	1.29		4.31499	0.830208	5.45096e-08	1.99815e-07	10.5693	40.9794	19.597	34.5006	0.980653	1.93901	0.954891
ENSMUSG00000019122	Ccl9	chemokine (C-C motif) ligand 9 [Source:MGI Symbol;Acc:MGI:104533]	11	83463745	83469462	protein_coding	46.81	8.39	20308	2.33397	0.464016	5.7138e-08	2.09198e-07	14.4579	42.8855	42.9268	54.626	7.84523	8.72552	8.59402
ENSMUSG00000025401	Myo1a	myosin IA [Source:MGI Symbol;Acc:MGI:107732]	10	127541039	127556809	protein_coding	68.81	20.65	432516	1.64618	0.323824	6.06317e-08	2.21646e-07	34.9395	65.7577	78.3881	62.2928	21.5744	18.4205	21.9625
ENSMUSG00000033752	Mnd1	meiotic nuclear divisions 1 [Source:MGI Symbol;Acc:MGI:1924165]	3	83995240	84063093	protein_coding	84.36	36.06	76915	1.17339	0.226553	6.26828e-08	2.28829e-07	101.008	76.2408	87.72	89.1266	32.3616	25.2071	50.6092
ENSMUSG00000097187	Gm19426	predicted gene, 19426 [Source:MGI Symbol;Acc:MGI:5011611]	2	84572513	84573999	lncRNA	51.14	12.55		1.90977	0.380093	7.02902e-08	2.5546e-07	22.5559	47.6505	57.8579	47.9175	9.80653	9.69503	18.1429
ENSMUSG00000032011	Thy1	thymus cell antigen 1, theta [Source:MGI Symbol;Acc:MGI:98747]	9	43954681	43959876	protein_coding	44.28	8.42	21838	2.25427	0.452733	7.67833e-08	2.78534e-07	14.8255	46.6975	40.1272	46.0008	11.7678	7.75602	5.72934
ENSMUSG00000090761	Gm17201	predicted gene 17201 [Source:MGI Symbol;Acc:MGI:4938028]	10	128227711	128231432	lncRNA	31.34	1.6		3.99375	0.790163	8.23431e-08	2.98143e-07	9.40646	42.8855	23.3298	27.7922	0.980653	0.969503	2.86467
ENSMUSG00000037621	Atoh8	atonal bHLH transcription factor 8 [Source:MGI Symbol;Acc:MGI:1918343]	6	72183161	72212561	protein_coding	36.01	7.12	71093	2.19902	0.442754	9.08953e-08	3.28159e-07	18.9098	31.4493	39.1941	37.3757	7.84523	8.72552	4.77445
ENSMUSG00000053070	Cfap300	cilia and flagella associated protein 300 [Source:MGI Symbol;Acc:MGI:3045346]	9	8021673	8042824	protein_coding	88.23	35.15	234912	1.26702	0.249513	9.40819e-08	3.39145e-07	68.7346	73.3818	84.9205	106.377	31.3809	36.8411	37.2407
ENSMUSG00000075585	6330403L08Rik	RIKEN cDNA 6330403L08 gene [Source:MGI Symbol;Acc:MGI:1917994]	5	138980811	138986332	lncRNA	144.43	69.43		1.01921	0.198676	1.0401e-07	3.73857e-07	76.5368	151.529	141.845	139.919	75.5103	65.9262	66.8423
ENSMUSG00000021796	Bmpr1a	bone morphogenetic protein receptor, type 1A [Source:MGI Symbol;Acc:MGI:1338938]	14	34132691	34225298	protein_coding	101.18	38.14	12166	1.34352	0.266455	1.04959e-07	3.77012e-07	37.2094	101.019	95.1856	107.335	43.1487	39.7496	31.5114
ENSMUSG00000039457	Ppl	periplakin [Source:MGI Symbol;Acc:MGI:1194898]	16	4904155	4950285	protein_coding	35.06	7.45	19041	2.10312	0.425194	1.06872e-07	3.8369e-07	22.5132	32.4024	37.3277	35.459	8.82588	9.69503	3.81956
ENSMUSG00000062794	Zfp599	zinc finger protein 599 [Source:MGI Symbol;Acc:MGI:2679006]	9	22158726	22171191	protein_coding	94.6	44.91	235048	1.03429	0.202237	1.08406e-07	3.89066e-07	104.297	101.019	81.1877	101.585	51.9746	42.6581	40.1054
ENSMUSG00000027489	Necab3	N-terminal EF-hand calcium binding protein 3 [Source:MGI Symbol;Acc:MGI:1861721]	2	154386319	154400810	protein_coding	40.78	10.33	56846	1.86582	0.377824	1.20224e-07	4.30389e-07	22.7545	45.7445	38.2609	38.334	8.82588	12.6035	9.54891
ENSMUSG00000103332	Pcdhga2	protocadherin gamma subfamily A, 2 [Source:MGI Symbol;Acc:MGI:1935214]	18	37802006	37974923	protein_coding	101.17	48.45	93710	1.02248	0.200678	1.21379e-07	4.34304e-07	90.9902	111.502	94.2524	97.7517	52.9553	47.5056	44.8799
ENSMUSG00000096006	Gm21596	predicted gene, 21596 [Source:MGI Symbol;Acc:MGI:5434951]	2	113750171	113751486	processed_pseudogene	61.43	17.4		1.71729	0.348293	1.2606e-07	4.50295e-07	34.7584	57.1806	83.9873	43.1258	16.6711	12.6035	22.9174
ENSMUSG00000084950	Gm5577	predicted gene 5577 [Source:MGI Symbol;Acc:MGI:3648213]	6	87957865	87982453	lncRNA	68.84	20.01	434064	1.68132	0.341684	1.32166e-07	4.71395e-07	47.6996	79.0999	37.3277	90.0849	21.5744	16.4815	21.9625
ENSMUSG00000037636	Slc25a43	solute carrier family 25, member 43 [Source:MGI Symbol;Acc:MGI:2684854]	X	36007312	36040855	protein_coding	47.41	12.27	194744	1.84195	0.374275	1.34919e-07	4.80649e-07	26.531	52.4156	45.7264	44.0841	11.7678	13.573	11.4587
ENSMUSG00000111758	Gm30373	predicted gene, 30373 [Source:MGI Symbol;Acc:MGI:5589532]	9	43836048	43881550	lncRNA	24.09	1.94		3.38524	0.681672	1.45424e-07	5.17033e-07	21.6696	27.6373	14.9311	29.7089	2.94196	0	2.86467
ENSMUSG00000087327	Gm15884	predicted gene 15884 [Source:MGI Symbol;Acc:MGI:3801897]	6	124692536	124695794	lncRNA	39.98	3.87		3.13304	0.651934	1.479e-07	5.25397e-07	14.548	48.6035	19.597	51.7509	1.96131	6.78652	2.86467
ENSMUSG00000046580	Gm7862	predicted gene 7862 [Source:MGI Symbol;Acc:MGI:3648002]	12	76199110	76199401	processed_pseudogene	26.86	3.22		2.84979	0.583235	1.50335e-07	5.3387e-07	14.6699	31.4493	26.1294	23.0004	3.92261	0.969503	4.77445
ENSMUSG00000072789	Gm10420	predicted gene 10420 [Source:MGI Symbol;Acc:MGI:3704275]	6	122672960	122673841	processed_pseudogene	37.33	7.76	108169197	2.12349	0.439999	1.8251e-07	6.44362e-07	21.9539	29.5433	34.5281	47.9175	9.80653	7.75602	5.72934
ENSMUSG00000110279	Gm45552	predicted gene 45552 [Source:MGI Symbol;Acc:MGI:5791388]	7	44771341	44773568	lncRNA	133.1	17.44		2.72478	0.584984	2.36915e-07	8.29689e-07	60.5192	169.636	83.9873	145.669	21.5744	11.634	19.0978
ENSMUSG00000028337	Coro2a	coronin, actin binding protein 2A [Source:MGI Symbol;Acc:MGI:1345966]	4	46536937	46602202	protein_coding	26.56	3.21	107684	2.82893	0.591325	2.44267e-07	8.54173e-07	12.6075	27.6373	24.263	27.7922	1.96131	1.93901	5.72934
ENSMUSG00000065147	Snora31	small nucleolar RNA, H/ACA box 31 [Source:MGI Symbol;Acc:MGI:3819500]	14	76085345	76085474	snoRNA	136.27	65.93		1.00669	0.202978	2.44826e-07	8.55986e-07	116.027	154.388	125.048	129.377	69.6264	77.5602	50.6092
ENSMUSG00000057036	Gm7536	predicted gene 7536 [Source:MGI Symbol;Acc:MGI:3645137]	3	24387232	24387675	processed_pseudogene	86.39	36.4		1.18723	0.242393	2.63664e-07	9.1988e-07	66.4615	77.1938	75.5885	106.377	34.3229	27.1461	47.7445
ENSMUSG00000051910	Sox6	SRY (sex determining region Y)-box 6 [Source:MGI Symbol;Acc:MGI:98368]	7	115070107	115638031	protein_coding	61.99	20.38	20679	1.51699	0.315177	2.72169e-07	9.48931e-07	32.3478	58.1336	56.9247	70.9179	24.5163	23.2681	13.3685
ENSMUSG00000043089	Mmp1a	matrix metallopeptidase 1a (interstitial collagenase) [Source:MGI Symbol;Acc:MGI:1933846]	9	7464141	7476857	protein_coding	210.08	85.1	83995	1.24214	0.25581	2.94098e-07	1.02304e-06	76.5419	226.816	214.634	188.795	124.543	59.1397	71.6168
ENSMUSG00000086755	Gm11216	predicted gene 11216 [Source:MGI Symbol;Acc:MGI:3651044]	4	63993770	64002051	lncRNA	20.57	0		7.24125	2.6419	3.26107e-07	1.13032e-06	5.22684	23.8253	16.7975	21.0837	0	0	0
ENSMUSG00000063011	Msln	mesothelin [Source:MGI Symbol;Acc:MGI:1888992]	17	25967587	25973352	protein_coding	188.68	78.09	56047	1.21353	0.250869	3.33906e-07	1.1566e-06	111.071	188.696	186.638	190.712	124.543	58.1702	51.5641
ENSMUSG00000037995	Igsf9	immunoglobulin superfamily, member 9 [Source:MGI Symbol;Acc:MGI:2135283]	1	172309355	172326445	protein_coding	30.06	6.79	93842	2.0073	0.424995	3.58242e-07	1.23827e-06	26.1978	33.3554	25.1962	31.6256	8.82588	5.81702	5.72934
ENSMUSG00000096544	Gm4617	predicted pseudogene 4617 [Source:MGI Symbol;Acc:MGI:3704225]	3	124179316	124179646	processed_pseudogene	66.41	27.41		1.21391	0.251211	3.60015e-07	1.24379e-06	58.8384	71.4758	59.7243	68.0429	27.4583	22.2986	32.4663
ENSMUSG00000087135	Gm16096	predicted gene 16096 [Source:MGI Symbol;Acc:MGI:3801985]	9	40692038	40695477	lncRNA	39.5	9.07		1.9906	0.423838	3.67391e-07	1.26824e-06	18.7232	44.7915	38.2609	35.459	13.7291	6.78652	6.68423
ENSMUSG00000044716	Dok7	docking protein 7 [Source:MGI Symbol;Acc:MGI:3584043]	5	35214110	35245183	protein_coding	43.86	11.66	231134	1.7967	0.381432	3.75396e-07	1.29504e-06	22.7641	42.8855	51.3256	37.3757	16.6711	10.6645	7.63912
ENSMUSG00000096937	Gm10825	predicted gene 10825 [Source:MGI Symbol;Acc:MGI:3704351]	10	22278782	22283369	lncRNA	80.71	31.63	100038752	1.28252	0.268063	4.0942e-07	1.40761e-06	50.5658	86.7239	65.3234	90.0849	34.3229	26.1766	34.3761
ENSMUSG00000073471	Rsph3a	radial spoke 3A homolog (Chlamydomonas) [Source:MGI Symbol;Acc:MGI:1914082]	17	8164446	8198656	protein_coding	104.85	45.18	66832	1.15869	0.240968	4.31204e-07	1.48059e-06	55.0207	101.019	112.916	100.627	49.0327	36.8411	49.6543
ENSMUSG00000092220	Gm20528	predicted gene 20528 [Source:MGI Symbol;Acc:MGI:5141993]	1	87983115	88146306	lncRNA	43.67	6.43		2.5643	0.559366	4.59618e-07	1.5751e-06	13.5121	51.4626	35.4613	44.0841	3.92261	5.81702	9.54891
ENSMUSG00000026413	Pkp1	plakophilin 1 [Source:MGI Symbol;Acc:MGI:1328359]	1	135799133	135846945	protein_coding	25.92	1.3	18772	4.00165	0.842461	4.67186e-07	1.59923e-06	7.97226	23.8253	26.1294	27.7922	1.96131	0.969503	0.954891
ENSMUSG00000035295	Wdr38	WD repeat domain 38 [Source:MGI Symbol;Acc:MGI:1923896]	2	38887488	38896180	protein_coding	90.43	27.46	76646	1.61479	0.34601	4.75802e-07	1.62742e-06	62.6983	103.878	46.6596	120.752	31.3809	26.1766	24.8272
ENSMUSG00000093726	Gm20667	predicted gene 20667 [Source:MGI Symbol;Acc:MGI:5313114]	14	67910626	67912555	lncRNA	88.8	38.75		1.14006	0.239824	5.75607e-07	1.95996e-06	78.158	81.0059	90.5196	94.8767	34.3229	51.3836	30.5565
ENSMUSG00000089901	Gm8113	predicted gene 8113 [Source:MGI Symbol;Acc:MGI:3648791]	14	44162847	44170868	protein_coding	103.96	48.78		1.04492	0.218656	5.85044e-07	1.99082e-06	54.0651	113.408	103.584	94.8767	51.9746	51.3836	42.9701
ENSMUSG00000029675	Eln	elastin [Source:MGI Symbol;Acc:MGI:95317]	5	134731447	134776177	protein_coding	293.24	126.62	13717	1.15133	0.243934	6.2346e-07	2.11815e-06	672.721	329.742	288.356	261.63	74.5296	173.541	131.775
ENSMUSG00000009551	6330409D20Rik	RIKEN cDNA 6330409D20 gene [Source:MGI Symbol;Acc:MGI:1917980]	2	32622632	32631028	lncRNA	43.33	10.34		1.92872	0.421347	6.29064e-07	2.13651e-06	17.3141	44.7915	39.1941	46.0008	10.7872	11.634	8.59402
ENSMUSG00000047676	Rpsa-ps10	ribosomal protein SA, pseudogene 10 [Source:MGI Symbol;Acc:MGI:3704228]	3	149778295	149779179	processed_pseudogene	95.22	41.59		1.13707	0.240581	6.62311e-07	2.2444e-06	73.0871	97.2071	83.9873	104.46	33.3422	47.5056	43.925
ENSMUSG00000081406	Rps6-ps4	ribosomal protein S6, pseudogene 4 [Source:MGI Symbol;Acc:MGI:3650907]	2	75021417	75022166	processed_pseudogene	80.59	38.73		1.01188	0.212298	6.62828e-07	2.2458e-06	72.0528	84.8179	79.3213	77.6264	38.2455	39.7496	38.1956
ENSMUSG00000039063	Echdc3	enoyl Coenzyme A hydratase domain containing 3 [Source:MGI Symbol;Acc:MGI:1915106]	2	6193276	6217844	protein_coding	57.46	22.27	67856	1.2953	0.2763	6.70015e-07	2.26906e-06	41.7909	53.3686	64.3902	54.626	25.497	17.451	23.8723
ENSMUSG00000028655	Mfsd2a	MFSD2 lysolipid transporter A, lysophospholipid [Source:MGI Symbol;Acc:MGI:1923824]	4	122840643	122854981	protein_coding	55.01	26.14	76574	1.02476	0.215465	6.90086e-07	2.33406e-06	413.954	66.7107	50.3924	47.9175	28.4389	21.3291	28.6467
ENSMUSG00000022180	Slc7a8	solute carrier family 7 (cationic amino acid transporter, y+ system), member 8 [Source:MGI Symbol;Acc:MGI:1355323]	14	54959666	55019403	protein_coding	44.9	11.3	50934	1.85799	0.407869	7.35165e-07	2.48258e-06	16.0379	49.5565	41.0604	44.0841	10.7872	12.6035	10.5038
ENSMUSG00000100954	Gm10138	predicted gene 10138 [Source:MGI Symbol;Acc:MGI:3708522]	1	151174226	151220982	lncRNA	68.57	27.38		1.25284	0.268392	7.51474e-07	2.53604e-06	49.6482	59.0866	70.9226	75.7097	20.5937	28.1156	33.4212
ENSMUSG00000067547	Gm7666	predicted pseudogene 7666 [Source:MGI Symbol;Acc:MGI:3648907]	15	6683404	6684222	transcribed_processed_pseudogene	51.48	17.77		1.44688	0.312854	7.66617e-07	2.58592e-06	39.5582	57.1806	54.1251	43.1258	21.5744	14.5425	17.188
ENSMUSG00000027173	Depdc7	DEP domain containing 7 [Source:MGI Symbol;Acc:MGI:2139258]	2	104552129	104573223	protein_coding	61.39	25.84	211896	1.18568	0.253126	7.81781e-07	2.63539e-06	69.9468	61.9457	52.2587	69.9596	31.3809	19.3901	26.7369
ENSMUSG00000056904	Gm5620	predicted gene 5620 [Source:MGI Symbol;Acc:MGI:3647798]	9	90979202	90980549	processed_pseudogene	59.64	22.93		1.30561	0.280861	7.93145e-07	2.67243e-06	51.0293	57.1806	69.9894	51.7509	22.555	26.1766	20.0527
ENSMUSG00000064372	mt-Tp	mitochondrially encoded tRNA proline [Source:MGI Symbol;Acc:MGI:102478]	MT	15356	15422	Mt_tRNA	25.18	2.27		3.20103	0.707534	8.28594e-07	2.78834e-06	15.5842	31.4493	35.4613	8.62515	3.92261	1.93901	0.954891
ENSMUSG00000038349	Plcl1	phospholipase C-like 1 [Source:MGI Symbol;Acc:MGI:3036262]	1	55445080	55793444	protein_coding	79.7	31.3	227120	1.27698	0.275326	8.59909e-07	2.89189e-06	35.5508	75.2878	73.7222	90.0849	30.4002	31.9936	31.5114
ENSMUSG00000009772	Nuak2	NUAK family, SNF1-like kinase, 2 [Source:MGI Symbol;Acc:MGI:1921387]	1	132243864	132261226	protein_coding	98.03	40.07	74137	1.22426	0.263885	8.84589e-07	2.97395e-06	47.1386	87.6769	93.3192	113.085	39.2261	50.4141	30.5565
ENSMUSG00000115207	Gm49132	predicted gene, 49132 [Source:MGI Symbol;Acc:MGI:6118542]	14	47353753	47357896	TEC	93.09	36.49		1.27925	0.276956	9.15334e-07	3.07342e-06	34.3717	85.7709	110.117	83.3765	36.2842	41.6886	31.5114
ENSMUSG00000021176	Efcab11	EF-hand calcium binding domain 11 [Source:MGI Symbol;Acc:MGI:1926017]	12	99659304	99850698	protein_coding	71.49	28.07	78767	1.27409	0.276213	9.42541e-07	3.16228e-06	41.5193	57.1806	67.1898	90.0849	25.497	31.0241	27.6918
ENSMUSG00000060314	Zfp941	zinc finger protein 941 [Source:MGI Symbol;Acc:MGI:3039601]	7	140387362	140402091	protein_coding	75.56	27.1	407812	1.39246	0.305475	1.05214e-06	3.51613e-06	30.4205	82.9119	69.9894	73.793	27.4583	24.2376	29.6016
ENSMUSG00000081087	Rps15a-ps7	ribosomal protein S15A, pseudogene 7 [Source:MGI Symbol;Acc:MGI:3650538]	2	152027211	152027602	processed_pseudogene	85.22	30.32		1.40153	0.310457	1.27746e-06	4.24112e-06	43.8949	70.5228	64.3902	120.752	32.3616	22.2986	36.2858
ENSMUSG00000034282	Evpl	envoplakin [Source:MGI Symbol;Acc:MGI:107507]	11	116111385	116128903	protein_coding	36.98	7.43	14027	2.14388	0.486935	1.28256e-06	4.25606e-06	13.0191	41.9325	35.4613	33.5423	7.84523	7.75602	6.68423
ENSMUSG00000017723	Wfdc2	WAP four-disulfide core domain 2 [Source:MGI Symbol;Acc:MGI:1914951]	2	164404333	164410430	protein_coding	33.19	5.5	67701	2.39434	0.546402	1.30429e-06	4.32412e-06	13.828	38.1204	30.7953	30.6672	5.88392	7.75602	2.86467
ENSMUSG00000108176	Gm43965	predicted gene, 43965 [Source:MGI Symbol;Acc:MGI:5690357]	6	128353944	128354732	TEC	94.15	43.24		1.06892	0.232191	1.31685e-06	4.36508e-06	56.0865	97.2071	96.1188	89.1266	37.2648	51.3836	41.0603
ENSMUSG00000030158	Clec12b	C-type lectin domain family 12, member B [Source:MGI Symbol;Acc:MGI:1918433]	6	129352478	129362837	protein_coding	35.13	5.52	71183	2.46447	0.565657	1.36598e-06	4.52156e-06	13.0845	35.2614	28.9289	41.2091	11.7678	0.969503	3.81956
ENSMUSG00000087179	5730471H19Rik	RIKEN cDNA 5730471H19 gene [Source:MGI Symbol;Acc:MGI:3642639]	2	156644136	156681821	lncRNA	42.02	16.17		1.29975	0.286904	1.43051e-06	4.73001e-06	59.633	40.9794	43.86	41.2091	21.5744	12.6035	14.3234
ENSMUSG00000085310	Gm11491	predicted gene 11491 [Source:MGI Symbol;Acc:MGI:3651138]	11	87012393	87017784	lncRNA	26.29	0.96		4.363	0.964239	1.52143e-06	5.01819e-06	7.74794	28.5903	18.6638	31.6256	0	1.93901	0.954891
ENSMUSG00000085572	Gm16234	predicted gene 16234 [Source:MGI Symbol;Acc:MGI:3801867]	10	14539964	14544062	lncRNA	28.16	0.65		4.99395	1.06552	1.536e-06	5.06309e-06	8.54943	40.0264	21.4634	23.0004	0	1.93901	0
ENSMUSG00000108940	Gm45719	predicted gene 45719 [Source:MGI Symbol;Acc:MGI:5804834]	7	130057742	130059403	TEC	49.02	13.59		1.7238	0.391744	1.59684e-06	5.25711e-06	31.9502	55.2746	43.86	47.9175	18.6324	11.634	10.5038
ENSMUSG00000038010	Ccdc138	coiled-coil domain containing 138 [Source:MGI Symbol;Acc:MGI:1923388]	10	58333770	58412066	protein_coding	87.31	38.02	76138	1.13652	0.250153	1.59958e-06	5.2645e-06	50.4526	99.1131	74.6553	88.1682	33.3422	32.9631	47.7445
ENSMUSG00000027335	Adra1d	adrenergic receptor, alpha 1d [Source:MGI Symbol;Acc:MGI:106673]	2	131387770	131404203	protein_coding	22.44	1.29	11550	3.77122	0.841982	1.60213e-06	5.27207e-06	11.6369	18.1072	23.3298	25.8755	0.980653	0.969503	1.90978
ENSMUSG00000055301	Adh7	alcohol dehydrogenase 7 (class IV), mu or sigma polypeptide [Source:MGI Symbol;Acc:MGI:87926]	3	137923521	137939143	protein_coding	40.78	17.79	11529	1.14456	0.249764	1.63773e-06	5.38506e-06	461.596	32.4024	41.0604	48.8759	22.555	16.4815	14.3234
ENSMUSG00000097793	Gm17259	predicted gene, 17259 [Source:MGI Symbol;Acc:MGI:4936893]	13	81926892	81931868	lncRNA	67.16	25.13		1.33197	0.298491	1.79512e-06	5.88348e-06	41.7079	68.6167	48.526	84.3348	20.5937	24.2376	30.5565
ENSMUSG00000055333	Fat2	FAT atypical cadherin 2 [Source:MGI Symbol;Acc:MGI:2685369]	11	55141435	55227390	protein_coding	79.34	34.93	245827	1.124	0.248828	1.83369e-06	6.0034e-06	61.2293	63.8517	80.2545	93.9183	43.1487	34.9021	26.7369
ENSMUSG00000026601	Axdnd1	axonemal dynein light chain domain containing 1 [Source:MGI Symbol;Acc:MGI:1924602]	1	156151079	156248729	protein_coding	69.54	22.68	77352	1.51332	0.345065	2.04597e-06	6.6727e-06	28.5771	73.3818	67.1898	68.0429	34.3229	20.3596	13.3685
ENSMUSG00000034493	4930556J24Rik	RIKEN cDNA 4930556J24 gene [Source:MGI Symbol;Acc:MGI:1922592]	11	3887541	3926778	protein_coding	22.49	0.97		4.14364	0.922658	2.08866e-06	6.80358e-06	8.78913	20.0132	16.7975	30.6672	0.980653	1.93901	0
ENSMUSG00000110669	Gm10060	predicted gene 10060 [Source:MGI Symbol;Acc:MGI:3710638]	8	19834762	19834872	processed_pseudogene	52.82	19.99		1.31675	0.297863	2.29639e-06	7.44488e-06	36.8364	63.8517	45.7264	48.8759	19.6131	16.4815	23.8723
ENSMUSG00000082674	Gm11914	predicted gene 11914 [Source:MGI Symbol;Acc:MGI:3649889]	4	27867149	27867655	processed_pseudogene	76.22	28.78		1.32089	0.300527	2.43639e-06	7.88554e-06	58.6227	54.3216	73.7222	100.627	34.3229	30.0546	21.9625
ENSMUSG00000076433	Cep295nl	CEP295 N-terminal like [Source:MGI Symbol;Acc:MGI:1929713]	11	118223186	118233382	protein_coding	78.14	29.76	58251	1.30973	0.298412	2.54334e-06	8.22418e-06	38.0726	61.9457	71.8558	100.627	34.3229	34.9021	20.0527
ENSMUSG00000030532	Hddc3	HD domain containing 3 [Source:MGI Symbol;Acc:MGI:1915945]	7	79992852	80000295	protein_coding	74.91	34.15	68695	1.07521	0.2411	2.67038e-06	8.62187e-06	71.3404	66.7107	74.6553	83.3765	28.4389	31.9936	42.0152
ENSMUSG00000037868	Egr2	early growth response 2 [Source:MGI Symbol;Acc:MGI:95296]	10	67371305	67378018	protein_coding	24.93	2.25	13654	3.16293	0.74825	2.8717e-06	9.2424e-06	7.55048	27.6373	27.9958	19.167	0.980653	2.90851	2.86467
ENSMUSG00000031230	Fgf16	fibroblast growth factor 16 [Source:MGI Symbol;Acc:MGI:1931627]	X	104807885	104818545	protein_coding	60.34	19.11	80903	1.54945	0.360796	3.06797e-06	9.8532e-06	24.066	65.7577	61.5907	53.6676	29.4196	13.573	14.3234
ENSMUSG00000021676	Iqgap2	IQ motif containing GTPase activating protein 2 [Source:MGI Symbol;Acc:MGI:2449975]	13	95763682	96028991	protein_coding	40.71	14.49	544963	1.39321	0.320728	3.08326e-06	9.9008e-06	42.6372	37.1674	47.5928	37.3757	8.82588	18.4205	16.2331
ENSMUSG00000105703	Gm43305	predicted gene 43305 [Source:MGI Symbol;Acc:MGI:5663442]	14	54529900	54534913	lncRNA	24.32	1.6		3.56235	0.84224	3.22753e-06	1.035e-05	8.59647	35.2614	23.3298	14.3753	0.980653	0	3.81956
ENSMUSG00000038128	Camk4	calcium/calmodulin-dependent protein kinase IV [Source:MGI Symbol;Acc:MGI:88258]	18	33067984	33324281	protein_coding	46.73	20.67	12326	1.11452	0.252973	3.30296e-06	1.05775e-05	193.471	43.8385	52.2587	44.0841	25.497	15.512	21.0076
ENSMUSG00000059003	Grin2a	glutamate receptor, ionotropic, NMDA2A (epsilon 1) [Source:MGI Symbol;Acc:MGI:95820]	16	9385762	9813424	protein_coding	19.95	1.6	14811	3.31244	0.77459	3.45117e-06	1.10339e-05	10.3629	21.9192	14.9311	23.0004	0	1.93901	2.86467
ENSMUSG00000028033	Kcnq5	potassium voltage-gated channel, subfamily Q, member 5 [Source:MGI Symbol;Acc:MGI:1924937]	1	21468627	22032166	protein_coding	14.54	0	226922	6.54045	2.56411	3.54986e-06	1.13375e-05	4.08179	13.3421	13.9979	16.292	0	0	0
ENSMUSG00000082044	Snrpert	small nuclear ribonucleoprotein E, pseudogene [Source:MGI Symbol;Acc:MGI:3650419]	2	131164008	131164286	processed_pseudogene	70.13	32.61		1.04908	0.238322	3.5779e-06	1.14253e-05	60.3566	63.8517	74.6553	71.8763	33.3422	33.9326	30.5565
ENSMUSG00000073627	C130036L24Rik	RIKEN cDNA C130036L24 gene [Source:MGI Symbol;Acc:MGI:2441877]	1	86287296	86301513	lncRNA	78.85	35.22		1.10181	0.251746	3.6329e-06	1.15992e-05	57.5513	81.9589	95.1856	59.4177	44.1294	28.1156	33.4212
ENSMUSG00000027913	Crct1	cysteine-rich C-terminal 1 [Source:MGI Symbol;Acc:MGI:1921425]	3	92921512	92922994	protein_coding	87.94	27.83	74175	1.5451	0.364758	3.80282e-06	1.21163e-05	29.9942	99.1131	75.5885	89.1266	43.1487	16.4815	23.8723
ENSMUSG00000058809	Hspd1-ps3	heat shock protein 1 (chaperonin), pseudogene 3 [Source:MGI Symbol;Acc:MGI:3651246]	11	41389564	41391285	processed_pseudogene	50.25	19.99		1.24851	0.28844	3.8076e-06	1.21297e-05	69.9377	49.5565	50.3924	50.7926	23.5357	9.69503	26.7369
ENSMUSG00000045094	Arhgef37	Rho guanine nucleotide exchange factor (GEF) 37 [Source:MGI Symbol;Acc:MGI:3045339]	18	61624728	61669665	protein_coding	58.5	25.53	328967	1.12985	0.260823	4.35556e-06	1.38111e-05	63.3219	66.7107	53.1919	55.5843	32.3616	20.3596	23.8723
ENSMUSG00000109251	E230032D23Rik	RIKEN cDNA E230032D23 gene [Source:MGI Symbol;Acc:MGI:3041205]	7	143181761	143224351	lncRNA	40.53	9.35	414103	1.94357	0.471442	4.70673e-06	1.48538e-05	15.4638	43.8385	30.7953	46.9592	9.80653	6.78652	11.4587
ENSMUSG00000048534	Jaml	junction adhesion molecule like [Source:MGI Symbol;Acc:MGI:2685484]	9	44990481	45019832	protein_coding	20.25	1.95	270152	3.08086	0.740461	4.78152e-06	1.50741e-05	9.37192	21.9192	16.7975	22.0421	3.92261	0.969503	0.954891
ENSMUSG00000091844	Gm8251	predicted gene 8251 [Source:MGI Symbol;Acc:MGI:3647616]	1	44095032	44118906	protein_coding	41.07	14.21	102636082	1.42756	0.33741	4.81117e-06	1.51631e-05	29.0328	45.7445	41.9936	35.459	14.7098	14.5425	13.3685
ENSMUSG00000053279	Aldh1a1	aldehyde dehydrogenase family 1, subfamily A1 [Source:MGI Symbol;Acc:MGI:1353450]	19	20470079	20620829	protein_coding	14.57	0	11668	6.45822	2.52417	4.85315e-06	1.52841e-05	4.08015	16.2012	10.2651	17.2503	0	0	0
ENSMUSG00000031548	Sfrp1	secreted frizzled-related protein 1 [Source:MGI Symbol;Acc:MGI:892014]	8	23901518	23939648	protein_coding	27.48	2.25	20377	3.28413	0.805963	5.02875e-06	1.58088e-05	7.43266	35.2614	27.0626	20.1254	0	3.87801	2.86467
ENSMUSG00000086593	Gm16548	predicted gene 16548 [Source:MGI Symbol;Acc:MGI:4414968]	1	163976160	163979786	lncRNA	25.05	1.3	100503816	3.88136	0.93834	5.08978e-06	1.59961e-05	6.99499	27.6373	14.9311	32.5839	0.980653	2.90851	0
ENSMUSG00000032401	Lctl	lactase-like [Source:MGI Symbol;Acc:MGI:2183549]	9	64024429	64045400	protein_coding	13.64	0	235435	6.27745	2.44171	5.28744e-06	1.65953e-05	6.45469	14.2952	7.46553	19.167	0	0	0
ENSMUSG00000087606	Gm16121	predicted gene 16121 [Source:MGI Symbol;Acc:MGI:3802131]	5	140086954	140093346	lncRNA	23.15	0.98		4.14181	0.983743	5.31918e-06	1.669e-05	7.46864	29.5433	13.0647	26.8338	1.96131	0.969503	0
ENSMUSG00000091498	Mpc1-ps	mitochondrial pyruvate carrier 1, pseudogene [Source:MGI Symbol;Acc:MGI:3781628]	12	110824999	110825328	processed_pseudogene	64.45	27.67		1.14647	0.268775	5.68444e-06	1.77914e-05	54.1021	60.9927	67.1898	65.1678	17.6518	28.1156	37.2407
ENSMUSG00000029322	Plac8	placenta-specific 8 [Source:MGI Symbol;Acc:MGI:2445289]	5	100701591	100720111	protein_coding	22.76	1.63	231507	3.45598	0.845095	5.78326e-06	1.8082e-05	6.51795	26.6843	21.4634	20.1254	2.94196	1.93901	0
ENSMUSG00000100816	Gm28321	predicted gene 28321 [Source:MGI Symbol;Acc:MGI:5579027]	1	50854534	50856860	lncRNA	21.16	1.62	102633780	3.36013	0.819902	6.03369e-06	1.8837e-05	7.26942	18.1072	23.3298	22.0421	2.94196	0	1.90978
ENSMUSG00000006154	Eps8l1	EPS8-like 1 [Source:MGI Symbol;Acc:MGI:1914675]	7	4463673	4483486	protein_coding	41.48	9.36	67425	1.97162	0.485158	6.03448e-06	1.8837e-05	12.8808	41.9325	31.7285	50.7926	8.82588	10.6645	8.59402
ENSMUSG00000046380	Jrk	jerky [Source:MGI Symbol;Acc:MGI:106214]	15	74574150	74581384	protein_coding	67.09	28.08	16469	1.18036	0.278585	6.07261e-06	1.89477e-05	61.0537	64.8047	56.9247	79.5431	25.497	31.9936	26.7369
ENSMUSG00000094955	Gm3699	predicted gene 3699 [Source:MGI Symbol;Acc:MGI:3781875]	10	43332423	43332497	processed_pseudogene	97.05	44.86		1.05267	0.246899	6.44148e-06	2.00545e-05	75.2134	106.737	91.4528	92.96	47.0714	39.7496	47.7445
ENSMUSG00000006542	Prkag3	protein kinase, AMP-activated, gamma 3 non-catalytic subunit [Source:MGI Symbol;Acc:MGI:1891343]	1	74778081	74788380	protein_coding	14.51	1.29	241113	3.16474	0.740853	6.52825e-06	2.03098e-05	60.1806	11.4361	18.6638	13.4169	0.980653	1.93901	0.954891
ENSMUSG00000031554	Adam5	a disintegrin and metallopeptidase domain 5 [Source:MGI Symbol;Acc:MGI:104730]	8	25217109	25314385	protein_coding	21.21	2.9	11499	2.60175	0.645412	7.15815e-06	2.22174e-05	12.1824	19.0602	17.7306	26.8338	3.92261	0.969503	3.81956
ENSMUSG00000061104	Sap18b	Sin3-associated polypeptide 18B [Source:MGI Symbol;Acc:MGI:3704317]	8	96551974	96552762	protein_coding	73.91	31.34	100041953	1.16389	0.276935	7.18972e-06	2.23089e-05	52.5064	61.9457	81.1877	78.5847	39.2261	23.2681	31.5114
ENSMUSG00000034308	Sdr42e1	short chain dehydrogenase/reductase family 42E, member 1 [Source:MGI Symbol;Acc:MGI:1921282]	8	118388138	118400428	protein_coding	48.09	15.82	74032	1.48649	0.361857	7.38026e-06	2.28701e-05	20.266	45.7445	42.9268	55.5843	15.6905	17.451	14.3234
ENSMUSG00000112825	Gm9118	predicted gene 9118 [Source:MGI Symbol;Acc:MGI:3648185]	10	56373437	56374190	processed_pseudogene	39.77	13.86		1.41059	0.343317	8.21842e-06	2.53676e-05	48.1961	32.4024	46.6596	40.2507	12.7485	12.6035	16.2331
ENSMUSG00000112533	Gm20758	predicted gene, 20758 [Source:MGI Symbol;Acc:MGI:5434114]	10	111690426	111710281	lncRNA	53.73	18.08	629206	1.45663	0.357445	8.65681e-06	2.66859e-05	27.6033	41.9325	55.0583	64.2095	22.555	10.6645	21.0076
ENSMUSG00000051048	P4ha3	procollagen-proline, 2-oxoglutarate 4-dioxygenase (proline 4-hydroxylase), alpha polypeptide III [Source:MGI Symbol;Acc:MGI:2444049]	7	99934727	99968906	protein_coding	43.98	9.73	320452	1.98829	0.50273	8.78303e-06	2.70475e-05	16.511	53.3686	36.3945	42.1674	12.7485	14.5425	1.90978
ENSMUSG00000112711	Gm32552	predicted gene, 32552 [Source:MGI Symbol;Acc:MGI:5591711]	10	117699586	117702620	lncRNA	36.04	8.09		1.96998	0.496527	8.95048e-06	2.75353e-05	12.7686	30.4963	35.4613	42.1674	10.7872	7.75602	5.72934
ENSMUSG00000044927	H1f10	H1.10 linker histone [Source:MGI Symbol;Acc:MGI:2685307]	6	87957403	87958619	protein_coding	62.54	27.66	243529	1.1057	0.26519	9.36156e-06	2.87624e-05	64.5281	55.2746	67.1898	65.1678	15.6905	30.0546	37.2407
ENSMUSG00000039395	Mreg	melanoregulin [Source:MGI Symbol;Acc:MGI:2151839]	1	72198601	72251466	protein_coding	49.62	21.96	381269	1.10666	0.265485	9.41798e-06	2.89233e-05	73.1246	42.8855	50.3924	55.5843	24.5163	20.3596	21.0076
ENSMUSG00000031748	Gnao1	guanine nucleotide binding protein, alpha O [Source:MGI Symbol;Acc:MGI:95775]	8	94536594	94696016	protein_coding	34.77	11.32	14681	1.49867	0.369132	9.43486e-06	2.89667e-05	40.2375	46.6975	31.7285	25.8755	15.6905	7.75602	10.5038
ENSMUSG00000068231	Vmn1r43	vomeronasal 1 receptor 43 [Source:MGI Symbol;Acc:MGI:2148510]	6	89835916	89853395	protein_coding	22.13	1.3	113847	3.69806	0.927881	9.8773e-06	3.02552e-05	5.9419	25.7313	20.5302	20.1254	1.96131	1.93901	0
ENSMUSG00000049353	Rd3	retinal degeneration 3 [Source:MGI Symbol;Acc:MGI:1921273]	1	191709331	191720244	protein_coding	37.62	12.28	74023	1.49358	0.369919	1.02265e-05	3.12887e-05	20.3337	36.2144	36.3945	40.2507	14.7098	10.6645	11.4587
ENSMUSG00000109875	Gm6314	predicted pseudogene 6314 [Source:MGI Symbol;Acc:MGI:3646082]	7	139895726	139895968	processed_pseudogene	58.2	24.82		1.15109	0.278954	1.03126e-05	3.15402e-05	55.1403	47.6505	55.0583	71.8763	18.6324	30.0546	25.782
ENSMUSG00000069184	Zfp72	zinc finger protein 72 [Source:MGI Symbol;Acc:MGI:3033356]	13	74517445	74538955	protein_coding	65.1	30.38	238722	1.03849	0.249375	1.03412e-05	3.16168e-05	59.0713	60.0396	66.2566	69.0012	33.3422	33.9326	23.8723
ENSMUSG00000043789	Vwce	von Willebrand factor C and EGF domains [Source:MGI Symbol;Acc:MGI:1919018]	19	10611577	10643577	protein_coding	46.47	15.19	71768	1.49095	0.370886	1.05526e-05	3.22261e-05	27.0371	58.1336	41.9936	39.2924	18.6324	12.6035	14.3234
ENSMUSG00000078771	Evi2a	ecotropic viral integration site 2a [Source:MGI Symbol;Acc:MGI:95458]	11	79417386	79421435	protein_coding	108.06	38.18	14017	1.39165	0.346756	1.1536e-05	3.50881e-05	51.0777	88.63	113.849	121.71	54.9166	28.1156	31.5114
ENSMUSG00000036411	9530077C05Rik	RIKEN cDNA 9530077C05 gene [Source:MGI Symbol;Acc:MGI:1915533]	9	22322809	22355977	protein_coding	62.87	25.19	68283	1.23192	0.302756	1.16809e-05	3.55137e-05	33.1229	53.3686	67.1898	68.0429	31.3809	17.451	26.7369
ENSMUSG00000051373	Plpp7	phospholipid phosphatase 7 (inactive) [Source:MGI Symbol;Acc:MGI:2445183]	2	31985540	32000832	protein_coding	77.77	36.45	227721	1.03133	0.249285	1.17859e-05	3.58023e-05	43.5559	89.583	71.8558	71.8763	32.3616	38.7801	38.1956
ENSMUSG00000060419	Rps16-ps2	ribosomal protein S16, pseudogene 2 [Source:MGI Symbol;Acc:MGI:3704259]	5	129205141	129205581	processed_pseudogene	96.22	45.49		1.02105	0.24679	1.18974e-05	3.61307e-05	74.3218	101.972	113.849	72.8346	40.2068	51.3836	44.8799
ENSMUSG00000114362	4933433G19Rik	RIKEN cDNA 4933433G19 gene [Source:MGI Symbol;Acc:MGI:1918476]	13	67144883	67180472	lncRNA	21.27	1.94	71226	3.10494	0.797762	1.18998e-05	3.61326e-05	8.00835	28.5903	8.39873	26.8338	1.96131	1.93901	1.90978
ENSMUSG00000111133	Gm5831	predicted gene 5831 [Source:MGI Symbol;Acc:MGI:3779529]	9	42876168	42877376	processed_pseudogene	20.61	0.33		5.23173	1.41847	1.20515e-05	3.65777e-05	5.89105	30.4963	11.1983	20.1254	0.980653	0	0
ENSMUSG00000038894	Irs2	insulin receptor substrate 2 [Source:MGI Symbol;Acc:MGI:109334]	8	11034681	11058458	protein_coding	25.95	3.22	384783	2.71609	0.704647	1.21207e-05	3.67826e-05	7.37468	34.3084	20.5302	23.0004	2.94196	2.90851	3.81956
ENSMUSG00000086330	1700007J10Rik	RIKEN cDNA 1700007J10 gene [Source:MGI Symbol;Acc:MGI:1916570]	11	59616743	59630980	lncRNA	29.17	4.84	69320	2.34031	0.609	1.26913e-05	3.84591e-05	13.1065	39.0734	15.8643	32.5839	4.90327	3.87801	5.72934
ENSMUSG00000093467	Gm20659	predicted gene 20659 [Source:MGI Symbol;Acc:MGI:5313106]	11	101861969	101862685	lncRNA	19.95	1.94		3.02488	0.777584	1.29543e-05	3.92226e-05	7.62639	20.0132	14.9311	24.9171	1.96131	2.90851	0.954891
ENSMUSG00000121230	Gm53374	predicted gene, 53374 [Source:MGI Symbol;Acc:MGI:6721810]	7	127343118	127345287	lncRNA	58.81	27.06		1.05256	0.257893	1.48506e-05	4.47794e-05	58.7854	53.3686	56.9247	66.1262	23.5357	22.2986	35.331
ENSMUSG00000112275	Gm47078	predicted gene, 47078 [Source:MGI Symbol;Acc:MGI:6095801]	10	68148838	68162808	lncRNA	20.85	1.61		3.30207	0.8629	1.60029e-05	4.81174e-05	6.72245	21.9192	21.4634	19.167	0.980653	2.90851	0.954891
ENSMUSG00000045257	Morn2	MORN repeat containing 2 [Source:MGI Symbol;Acc:MGI:2674071]	17	80597632	80604905	protein_coding	55.93	24.24	378462	1.12994	0.280883	1.66079e-05	4.98236e-05	39.3852	43.8385	58.7911	65.1678	28.4389	23.2681	21.0076
ENSMUSG00000113128	Gm47813	predicted gene, 47813 [Source:MGI Symbol;Acc:MGI:6096997]	13	3949209	3950248	TEC	47.75	19.95		1.17109	0.294597	1.93909e-05	5.783e-05	47.382	38.1204	45.7264	59.4177	13.7291	19.3901	26.7369
ENSMUSG00000112148	Lilrb4a	leukocyte immunoglobulin-like receptor, subfamily B, member 4A [Source:MGI Symbol;Acc:MGI:102701]	10	51367052	51372707	protein_coding	87.14	35.49	14728	1.20658	0.305758	2.00414e-05	5.96613e-05	31.9485	91.489	95.1856	74.7513	26.4776	48.4751	31.5114
ENSMUSG00000026576	Atp1b1	ATPase, Na+/K+ transporting, beta 1 polypeptide [Source:MGI Symbol;Acc:MGI:88108]	1	164264678	164285924	protein_coding	358.72	77.33	11931	2.00134	0.53865	2.03813e-05	6.06474e-05	112.902	357.379	319.152	399.632	101.988	71.7432	58.2483
ENSMUSG00000110458	Gm21769	predicted gene, 21769 [Source:MGI Symbol;Acc:MGI:5433933]	8	20697985	20698095	processed_pseudogene	30.94	8.07		1.76257	0.464352	2.13742e-05	6.34335e-05	16.5082	40.9794	31.7285	20.1254	8.82588	7.75602	7.63912
ENSMUSG00000114241	Gm30108	predicted gene, 30108 [Source:MGI Symbol;Acc:MGI:5589267]	14	20844243	20846633	lncRNA	18.98	2.59		2.5758	0.685065	2.14258e-05	6.35776e-05	9.61947	17.1542	17.7306	22.0421	1.96131	4.84751	0.954891
ENSMUSG00000035576	L3mbtl1	L3MBTL1 histone methyl-lysine binding protein [Source:MGI Symbol;Acc:MGI:2676663]	2	162785392	162816442	protein_coding	28.74	4.85	241764	2.3072	0.62234	2.16106e-05	6.4099e-05	9.60436	30.4963	29.8621	25.8755	7.84523	0.969503	5.72934
ENSMUSG00000059334	Zfp36l3	zinc finger protein 36, C3H type-like 3 [Source:MGI Symbol;Acc:MGI:3525151]	X	52776015	52778361	protein_coding	17.03	1.94	333473	2.81232	0.740651	2.16695e-05	6.42559e-05	9.20854	15.2482	21.4634	14.3753	2.94196	0.969503	1.90978
ENSMUSG00000102840	Gm38037	predicted gene, 38037 [Source:MGI Symbol;Acc:MGI:5611265]	1	191552482	191554105	lncRNA	42.65	15.12		1.3758	0.356578	2.38229e-05	7.04253e-05	27.6449	47.6505	42.9268	37.3757	8.82588	16.4815	20.0527
ENSMUSG00000108854	D830036C21Rik	RIKEN cDNA D830036C21 gene [Source:MGI Symbol;Acc:MGI:2685688]	7	19054042	19076440	lncRNA	23.33	5.49		1.88927	0.502503	2.46572e-05	7.27601e-05	20.1208	20.0132	29.8621	20.1254	6.86457	3.87801	5.72934
ENSMUSG00000036743	Psma8	proteasome subunit alpha 8 [Source:MGI Symbol;Acc:MGI:1920927]	18	14839208	14895358	protein_coding	22.15	2.28	73677	2.9307	0.799275	2.52095e-05	7.43074e-05	6.52957	22.8722	18.6638	24.9171	3.92261	2.90851	0
ENSMUSG00000007888	Crlf1	cytokine receptor-like factor 1 [Source:MGI Symbol;Acc:MGI:1340030]	8	70945808	70956731	protein_coding	89.46	41.08	12931	1.05319	0.268347	2.75447e-05	8.09284e-05	41.0156	87.6769	86.7868	93.9183	51.9746	39.7496	31.5114
ENSMUSG00000081603	Gm14681	predicted gene 14681 [Source:MGI Symbol;Acc:MGI:3705734]	X	65822048	65822458	processed_pseudogene	27.2	8.72		1.50044	0.39452	2.76809e-05	8.13103e-05	33.4927	24.7783	25.1962	31.6256	7.84523	10.6645	7.63912
ENSMUSG00000070280	Slc22a14	solute carrier family 22 (organic cation transporter), member 14 [Source:MGI Symbol;Acc:MGI:2685974]	9	118998523	119194619	protein_coding	15.49	0.97	382113	3.55918	0.922751	2.80942e-05	8.24445e-05	8.12852	18.1072	13.9979	14.3753	0.980653	0.969503	0.954891
ENSMUSG00000103217	Gm38287	predicted gene, 38287 [Source:MGI Symbol;Acc:MGI:5611515]	2	25070793	25073351	lncRNA	31.36	7.08		1.93127	0.525917	2.97107e-05	8.69245e-05	20.4647	41.9325	20.5302	31.6256	0.980653	14.5425	5.72934
ENSMUSG00000015365	Mov10l1	Mov10 like RISC complex RNA helicase 1 [Source:MGI Symbol;Acc:MGI:1891384]	15	88867112	88939355	protein_coding	17.98	2.91	83456	2.34987	0.638681	3.12458e-05	9.12021e-05	12.1562	13.3421	22.3966	18.2087	4.90327	0.969503	2.86467
ENSMUSG00000074039	4930520O04Rik	RIKEN cDNA 4930520O04 gene [Source:MGI Symbol;Acc:MGI:1922366]	9	114197371	114206297	lncRNA	19.25	5.5		1.64476	0.438	3.39974e-05	9.87863e-05	50.432	19.0602	22.3966	16.292	6.86457	4.84751	4.77445
ENSMUSG00000005677	Nr1i3	nuclear receptor subfamily 1, group I, member 3 [Source:MGI Symbol;Acc:MGI:1346307]	1	171041539	171048270	protein_coding	21.57	2.25	12355	2.88581	0.805036	3.42805e-05	9.95816e-05	7.79409	21.9192	12.1315	30.6672	1.96131	1.93901	2.86467
ENSMUSG00000093954	Gm16867	predicted gene, 16867 [Source:MGI Symbol;Acc:MGI:4439791]	14	69600953	69740811	protein_coding	31.61	10.61	100862085	1.4372	0.38318	3.54747e-05	0.000102882	28.7822	29.5433	30.7953	34.5006	8.82588	5.81702	17.188
ENSMUSG00000117292	E330032C10Rik	RIKEN cDNA E330032C10 gene [Source:MGI Symbol;Acc:MGI:4437727]	17	73557981	73567651	lncRNA	46.12	14.54	328855	1.518	0.40998	3.61339e-05	0.000104623	16.6507	50.5095	47.5928	40.2507	14.7098	17.451	11.4587
ENSMUSG00000108880	Gm44560	predicted gene 44560 [Source:MGI Symbol;Acc:MGI:5753136]	7	58935800	58938914	TEC	18.34	0.65		4.27703	1.11225	3.65841e-05	0.000105796	6.00271	21.9192	16.7975	16.292	0.980653	0.969503	0
ENSMUSG00000121067	Gm56901	predicted gene, 56901 [Source:MGI Symbol;Acc:MGI:7337715]	17	35115894	35116370	lncRNA	37.75	12.92		1.41331	0.379772	3.89151e-05	0.000112171	31.1185	44.7915	20.5302	47.9175	14.7098	11.634	12.4136
ENSMUSG00000047986	Palm3	paralemmin 3 [Source:MGI Symbol;Acc:MGI:1921587]	8	84748100	84756924	protein_coding	13.54	2.28	74337	2.30851	0.625842	4.25842e-05	0.000122415	38.5204	13.3421	18.6638	8.62515	3.92261	2.90851	0
ENSMUSG00000097275	Gm26648	predicted gene, 26648 [Source:MGI Symbol;Acc:MGI:5477142]	5	24901900	24909688	lncRNA	46.66	13.89		1.58401	0.43648	4.43419e-05	0.00012733	22.0026	59.0866	21.4634	59.4177	14.7098	14.5425	12.4136
ENSMUSG00000106767	Gm42727	predicted gene 42727 [Source:MGI Symbol;Acc:MGI:5662864]	5	65774292	65777114	TEC	30.41	6.75		1.94089	0.544996	4.45889e-05	0.000128005	13.2835	26.6843	23.3298	41.2091	5.88392	2.90851	11.4587
ENSMUSG00000049303	Syt12	synaptotagmin XII [Source:MGI Symbol;Acc:MGI:2159601]	19	4495936	4527475	protein_coding	49.71	21.69	171180	1.11244	0.29503	4.76106e-05	0.000136385	85.8533	64.8047	35.4613	48.8759	27.4583	24.2376	13.3685
ENSMUSG00000101597	Gm5621	predicted gene 5621 [Source:MGI Symbol;Acc:MGI:3646701]	9	105437321	105437960	processed_pseudogene	43.34	17.09		1.23549	0.331462	4.76533e-05	0.000136489	27.9805	41.9325	38.2609	49.8342	16.6711	15.512	19.0978
ENSMUSG00000085995	Gm2788	predicted gene 2788 [Source:MGI Symbol;Acc:MGI:3780956]	7	48527656	48562788	lncRNA	78.67	36.8	108167326	1.0242	0.269513	4.7808e-05	0.000136895	40.3737	77.1938	81.1877	77.6264	43.1487	28.1156	39.1505
ENSMUSG00000091133	Gm17108	predicted gene 17108 [Source:MGI Symbol;Acc:MGI:4937935]	13	69758617	69763020	lncRNA	27.26	6.48		1.85929	0.524017	5.08971e-05	0.000145427	14.9953	28.5903	17.7306	35.459	10.7872	2.90851	5.72934
ENSMUSG00000020787	P2rx1	purinergic receptor P2X, ligand-gated ion channel, 1 [Source:MGI Symbol;Acc:MGI:1098235]	11	72889929	72906026	protein_coding	28.99	6.44	18436	1.93805	0.550289	5.21122e-05	0.000148719	14.6664	25.7313	39.1941	22.0421	4.90327	6.78652	7.63912
ENSMUSG00000116840	Gm21691	predicted gene, 21691 [Source:MGI Symbol;Acc:MGI:5435046]	16	34819671	34843575	lncRNA	22.21	3.86		2.23703	0.639187	5.26171e-05	0.0001501	9.95435	29.5433	10.2651	26.8338	2.94196	3.87801	4.77445
ENSMUSG00000103921	Gm5841	predicted gene 5841 [Source:MGI Symbol;Acc:MGI:3645248]	3	8392591	8394767	processed_pseudogene	48.42	14.94		1.53834	0.429574	5.46256e-05	0.000155641	24.7046	36.2144	42.9268	66.1262	27.4583	11.634	5.72934
ENSMUSG00000097418	Mir155hg	Mir155 host gene (non-protein coding) [Source:MGI Symbol;Acc:MGI:5477161]	16	84500055	84512133	lncRNA	53.51	22	100653389	1.18367	0.321239	5.95259e-05	0.00016906	30.5115	61.9457	40.1272	58.4594	29.4196	19.3901	17.188
ENSMUSG00000020598	Nrcam	neuronal cell adhesion molecule [Source:MGI Symbol;Acc:MGI:104750]	12	44375668	44648747	protein_coding	18.93	1.93	319504	2.89447	0.839683	6.14961e-05	0.000174329	6.69963	24.7783	21.4634	10.5419	0.980653	1.93901	2.86467
ENSMUSG00000043024	Gm16433	predicted gene 16433 [Source:MGI Symbol;Acc:MGI:3645626]	6	108540566	108542549	processed_pseudogene	28.44	9.69		1.41335	0.391318	6.25273e-05	0.000177229	23.9171	29.5433	28.9289	26.8338	10.7872	8.72552	9.54891
ENSMUSG00000028664	Ephb2	Eph receptor B2 [Source:MGI Symbol;Acc:MGI:99611]	4	136374850	136563299	protein_coding	8.84	0	13844	5.43625	2.42254	6.25486e-05	0.000177266	3.71889	8.57709	10.2651	7.6668	0	0	0
ENSMUSG00000086894	Gm15708	predicted gene 15708 [Source:MGI Symbol;Acc:MGI:3783149]	5	144213871	144217323	lncRNA	50.81	21.6	100504231	1.14021	0.309146	6.29988e-05	0.000178518	34.9146	60.9927	55.9915	35.459	20.5937	19.3901	24.8272
ENSMUSG00000087291	Gm11946	predicted gene 11946 [Source:MGI Symbol;Acc:MGI:3650071]	11	3480157	3486856	lncRNA	27.9	6.13		1.94754	0.561684	6.40479e-05	0.00018137	14.6738	42.8855	14.9311	25.8755	5.88392	5.81702	6.68423
ENSMUSG00000109700	Gm21123	predicted gene, 21123 [Source:MGI Symbol;Acc:MGI:5434478]	7	110289370	110298941	lncRNA	23.71	4.84	100861673	2.03688	0.588896	6.54879e-05	0.000185324	8.52596	19.0602	24.263	27.7922	3.92261	5.81702	4.77445
ENSMUSG00000073733	Cplane2	ciliogenesis and planar polarity effector 2 [Source:MGI Symbol;Acc:MGI:1923416]	4	140941267	140954067	protein_coding	36.61	12.29	76166	1.43281	0.400164	6.57233e-05	0.000185965	21.2406	30.4963	42.9268	36.4173	18.6324	6.78652	11.4587
ENSMUSG00000029337	Fgf5	fibroblast growth factor 5 [Source:MGI Symbol;Acc:MGI:95519]	5	98402043	98424889	protein_coding	19.59	2.26	14176	2.74435	0.802883	6.72097e-05	0.000190045	5.73035	17.1542	20.5302	21.0837	2.94196	1.93901	1.90978
ENSMUSG00000049409	Prokr1	prokineticin receptor 1 [Source:MGI Symbol;Acc:MGI:1929676]	6	87555573	87567725	protein_coding	12.27	2.26	58182	2.16885	0.60456	6.85153e-05	0.000193633	90.2779	13.3421	17.7306	5.7501	2.94196	1.93901	1.90978
ENSMUSG00000114610	Cyp2c52-ps	cytochrome P450, family 2, subfamily c, polypeptide 52, pseudogene [Source:MGI Symbol;Acc:MGI:3716994]	19	38965091	38991733	unprocessed_pseudogene	38.55	13.88		1.34319	0.374889	7.20048e-05	0.000203004	26.1341	53.3686	35.4613	26.8338	13.7291	14.5425	13.3685
ENSMUSG00000049086	Bmyc	brain expressed myelocytomatosis oncogene [Source:MGI Symbol;Acc:MGI:88184]	2	25596751	25597733	protein_coding	30.65	10.3	107771	1.42722	0.39989	7.25344e-05	0.00020434	24.7646	28.5903	31.7285	31.6256	8.82588	7.75602	14.3234
ENSMUSG00000005983	1700037C18Rik	RIKEN cDNA 1700037C18 gene [Source:MGI Symbol;Acc:MGI:1920511]	16	3713043	3726553	protein_coding	49.87	18.35	73261	1.31473	0.366937	7.28139e-05	0.000205073	27.9482	49.5565	56.9247	43.1258	19.6131	7.75602	27.6918
ENSMUSG00000046694	Tent5b	terminal nucleotidyltransferase 5B [Source:MGI Symbol;Acc:MGI:2140500]	4	133207443	133215249	protein_coding	52.23	19.97	100342	1.26735	0.352178	7.29864e-05	0.000205504	28.3656	61.9457	40.1272	54.626	18.6324	14.5425	26.7369
ENSMUSG00000051639	Fbl-ps2	fibrillarin, pseudogene 2 [Source:MGI Symbol;Acc:MGI:3644887]	17	6171483	6172439	processed_pseudogene	46.54	18.75		1.20392	0.333207	7.52691e-05	0.000211735	41.3855	64.8047	32.6617	42.1674	22.555	17.451	16.2331
ENSMUSG00000101878	Gm8203	predicted pseudogene 8203 [Source:MGI Symbol;Acc:MGI:3646499]	6	116150698	116151084	processed_pseudogene	57.25	25.79		1.05666	0.290251	7.53792e-05	0.000212017	61.9803	74.3348	48.526	48.8759	28.4389	15.512	33.4212
ENSMUSG00000120319	Gm35113	predicted gene, 35113 [Source:MGI Symbol;Acc:MGI:5594272]	6	43359415	43369464	lncRNA	18.31	3.56		2.09239	0.610908	8.03937e-05	0.000225584	13.4459	11.4361	21.4634	22.0421	2.94196	6.78652	0.954891
ENSMUSG00000029371	Cxcl5	chemokine (C-X-C motif) ligand 5 [Source:MGI Symbol;Acc:MGI:1096868]	5	90907219	90909483	protein_coding	49.63	16.18	20311	1.46369	0.417885	8.08304e-05	0.00022675	21.5688	49.5565	47.5928	51.7509	21.5744	14.5425	12.4136
ENSMUSG00000085166	Gm15522	predicted gene 15522 [Source:MGI Symbol;Acc:MGI:3782969]	5	34808062	34809821	lncRNA	15.86	1.29	108169039	3.15778	0.920492	8.09782e-05	0.000227104	5.92423	20.0132	8.39873	19.167	0.980653	1.93901	0.954891
ENSMUSG00000035873	Pawr	PRKC, apoptosis, WT1, regulator [Source:MGI Symbol;Acc:MGI:2149961]	10	108167982	108250101	protein_coding	30.66	11.32	114774	1.30992	0.367601	8.22931e-05	0.000230731	29.0007	28.5903	30.7953	32.5839	13.7291	12.6035	7.63912
ENSMUSG00000096842	Gm10736	predicted gene 10736 [Source:MGI Symbol;Acc:MGI:3704412]	13	111730068	111730145	processed_pseudogene	775.84	327.68		1.14604	0.318014	8.33292e-05	0.000233544	522.981	621.363	522.587	1183.56	292.235	281.156	409.648
ENSMUSG00000040328	Or2v1	olfactory receptor family 2 subfamily V member 1 [Source:MGI Symbol;Acc:MGI:1333785]	11	48869716	49026214	protein_coding	18.38	3.88	18356	1.98835	0.580032	8.40059e-05	0.000235254	16.7034	16.2012	13.0647	25.8755	5.88392	0.969503	4.77445
ENSMUSG00000107227	Gm42559	predicted gene 42559 [Source:MGI Symbol;Acc:MGI:5662696]	5	34627008	34630539	TEC	48.33	19.37		1.20932	0.337983	8.61356e-05	0.000240838	26.6067	54.3216	49.4592	41.2091	17.6518	23.2681	17.188
ENSMUSG00000020798	Spns3	SPNS lysolipid transporter 3, sphingosine-1-phosphate (putative) [Source:MGI Symbol;Acc:MGI:1924827]	11	72385745	72441332	protein_coding	82.58	38.82	77577	1.01395	0.277645	8.68533e-05	0.000242812	41.6971	91.489	69.9894	86.2515	51.9746	33.9326	30.5565
ENSMUSG00000106718	Gm20052	predicted gene, 20052 [Source:MGI Symbol;Acc:MGI:5012237]	5	38051116	38055261	lncRNA	10.11	0	102637176	5.69693	2.60188	8.92459e-05	0.00024937	3.27062	3.81204	12.1315	14.3753	0	0	0
ENSMUSG00000118653	Gm2296	predicted gene 2296 [Source:MGI Symbol;Acc:MGI:3780467]	9	56344741	56345728	protein_coding	50.97	21.61		1.13784	0.317065	9.13898e-05	0.000255126	41.5798	73.3818	36.3945	43.1258	22.555	16.4815	25.782
ENSMUSG00000025429	Pstpip2	proline-serine-threonine phosphatase-interacting protein 2 [Source:MGI Symbol;Acc:MGI:1335088]	18	77877614	77970579	protein_coding	27.82	4.87	19201	2.21126	0.671022	9.62163e-05	0.000267861	9.16685	30.4963	26.1294	26.8338	9.80653	2.90851	1.90978
ENSMUSG00000039252	Lgi2	leucine-rich repeat LGI family, member 2 [Source:MGI Symbol;Acc:MGI:2180196]	5	52690859	52723804	protein_coding	17.73	0.96	246316	3.65564	1.08027	9.69678e-05	0.000269918	4.85173	11.4361	14.9311	26.8338	0.980653	0	1.90978
ENSMUSG00000070343	Gm10288	predicted gene 10288 [Source:MGI Symbol;Acc:MGI:3704227]	3	146544566	146545102	processed_pseudogene	35.38	12.92		1.31983	0.377684	0.000102923	0.000285671	24.1864	36.2144	36.3945	33.5423	15.6905	10.6645	12.4136
ENSMUSG00000023333	Gcm1	glial cells missing homolog 1 [Source:MGI Symbol;Acc:MGI:108045]	9	77959206	77972906	protein_coding	15.48	0.96	14531	3.46161	1.03055	0.000116454	0.000321759	7.29224	8.57709	17.7306	20.1254	0.980653	0	1.90978
ENSMUSG00000026018	Ica1l	islet cell autoantigen 1-like [Source:MGI Symbol;Acc:MGI:1917625]	1	60021649	60082343	protein_coding	19.27	2.58	70375	2.52344	0.776985	0.000117516	0.000324566	6.89498	15.2482	21.4634	21.0837	2.94196	1.93901	2.86467
ENSMUSG00000097379	Gm26873	predicted gene, 26873 [Source:MGI Symbol;Acc:MGI:5477367]	17	17610205	17632255	lncRNA	16.82	0.98		3.55813	1.07162	0.000118059	0.000326022	5.23497	20.9662	7.46553	22.0421	1.96131	0.969503	0
ENSMUSG00000097756	A730056A06Rik	RIKEN cDNA A730056A06 gene [Source:MGI Symbol;Acc:MGI:2442718]	7	72963751	73025522	lncRNA	12.93	0.33	319783	4.44043	1.43049	0.000120475	0.000332265	4.46988	13.3421	15.8643	9.5835	0.980653	0	0
ENSMUSG00000062309	Rpp25	ribonuclease P/MRP 25 subunit [Source:MGI Symbol;Acc:MGI:2143151]	9	57411309	57412731	protein_coding	13.92	3.23	102614	1.86374	0.549167	0.000125605	0.000345693	35.57	12.3891	12.1315	17.2503	3.92261	1.93901	3.81956
ENSMUSG00000097108	Gm26581	predicted gene, 26581 [Source:MGI Symbol;Acc:MGI:5477075]	10	22088552	22093140	lncRNA	39.78	16.44		1.16476	0.335332	0.000138141	0.000378773	31.7958	32.4024	45.7264	41.2091	10.7872	22.2986	16.2331
ENSMUSG00000063628	Gm7665	predicted pseudogene 7665 [Source:MGI Symbol;Acc:MGI:3645651]	18	16407705	16408001	processed_pseudogene	29.42	8.69		1.56464	0.471182	0.000145401	0.000398063	17.3124	24.7783	27.0626	36.4173	5.88392	8.72552	11.4587
ENSMUSG00000109754	Gm39214	predicted gene, 39214 [Source:MGI Symbol;Acc:MGI:5622099]	8	86457421	86491873	lncRNA	8.23	0		5.22269	2.46914	0.000150261	0.000410893	3.09184	15.2482	5.59915	3.8334	0	0	0
ENSMUSG00000099568	Gm28513	predicted gene 28513 [Source:MGI Symbol;Acc:MGI:5579219]	1	153619298	153625070	lncRNA	19.62	1.62		3.10576	0.986877	0.000151745	0.000414792	5.39286	34.3084	13.0647	11.5002	2.94196	0.969503	0.954891
ENSMUSG00000087367	Gm15491	predicted gene 15491 [Source:MGI Symbol;Acc:MGI:3782937]	19	45737947	45740756	lncRNA	11.41	1.3		2.72383	0.812947	0.00015476	0.000422707	13.9706	12.3891	7.46553	14.3753	1.96131	0.969503	0.954891
ENSMUSG00000066487	Gm5786	predicted pseudogene 5786 [Source:MGI Symbol;Acc:MGI:3645003]	12	59127805	59128686	processed_pseudogene	43.92	18.42		1.14406	0.33585	0.000178166	0.00048378	30.6336	58.1336	41.9936	31.6256	22.555	16.4815	16.2331
ENSMUSG00000109925	Gm45315	predicted gene 45315 [Source:MGI Symbol;Acc:MGI:5791151]	7	12531456	12531788	processed_pseudogene	43.11	16.14		1.27968	0.38183	0.000178923	0.000485647	33.3104	40.0264	28.9289	60.3761	18.6324	12.6035	17.188
ENSMUSG00000051279	Gdf6	growth differentiation factor 6 [Source:MGI Symbol;Acc:MGI:95689]	4	9844372	9862345	protein_coding	23.66	4.22	242316	2.16456	0.692128	0.000179472	0.000487013	7.47504	19.0602	28.9289	23.0004	7.84523	1.93901	2.86467
ENSMUSG00000030623	Prss23os	protease, serine 23, opposite strand [Source:MGI Symbol;Acc:MGI:1916654]	7	89159215	89161081	lncRNA	52.41	12.92		1.77229	0.559778	0.000182165	0.000494197	19.1348	66.7107	19.597	70.9179	9.80653	21.3291	7.63912
ENSMUSG00000000296	Tpd52l1	tumor protein D52-like 1 [Source:MGI Symbol;Acc:MGI:1298386]	10	31208372	31321954	protein_coding	51.71	23.57	21987	1.04314	0.303759	0.000188022	0.00050939	38.9593	48.6035	65.3234	41.2091	28.4389	16.4815	25.782
ENSMUSG00000112808	Gm4739	predicted gene 4739 [Source:MGI Symbol;Acc:MGI:3642984]	10	25983687	25984319	processed_pseudogene	33.49	12.56		1.27418	0.381665	0.00019144	0.000517838	22.303	40.0264	32.6617	27.7922	9.80653	12.6035	15.2782
ENSMUSG00000019848	Popdc3	popeye domain containing 3 [Source:MGI Symbol;Acc:MGI:1930153]	10	45054194	45194548	protein_coding	40.48	15.83	78977	1.22897	0.366002	0.000192011	0.00051925	22.5516	41.9325	36.3945	43.1258	17.6518	15.512	14.3234
ENSMUSG00000115801	Gm55330	predicted gene, 55330 [Source:MGI Symbol;Acc:MGI:6847131]	14	44783650	44786942	lncRNA	16.41	1.29		3.15282	1.00729	0.000192115	0.000519466	4.50568	20.0132	18.6638	10.5419	0.980653	1.93901	0.954891
ENSMUSG00000084835	Gm12352	predicted gene 12352 [Source:MGI Symbol;Acc:MGI:3705172]	11	98328863	98329872	lncRNA	21.52	5.16		1.80512	0.566228	0.000194533	0.000525602	10.3704	22.8722	17.7306	23.9588	4.90327	3.87801	6.68423
ENSMUSG00000079304	Tex52	testis expressed 52 [Source:MGI Symbol;Acc:MGI:1918399]	6	128352419	128362107	protein_coding	27.14	7.4	71149	1.65183	0.515378	0.000199468	0.000538319	11.0671	21.9192	32.6617	26.8338	4.90327	6.78652	10.5038
ENSMUSG00000032482	Cspg5	chondroitin sulfate proteoglycan 5 [Source:MGI Symbol;Acc:MGI:1352747]	9	110072851	110091644	protein_coding	32.84	10.98	29873	1.41214	0.43215	0.000203929	0.000549803	15.1793	33.3554	35.4613	29.7089	11.7678	10.6645	10.5038
ENSMUSG00000108207	1810059H22Rik	RIKEN cDNA 1810059H22 gene [Source:MGI Symbol;Acc:MGI:1917070]	5	148890558	148906932	lncRNA	39.21	12.64		1.45626	0.44948	0.000206784	0.000557074	15.965	43.8385	35.4613	38.334	18.6324	12.6035	6.68423
ENSMUSG00000003354	Ccdc65	coiled-coil domain containing 65 [Source:MGI Symbol;Acc:MGI:2146001]	15	98606088	98621217	protein_coding	14.56	1.28	105833	2.98688	0.96262	0.00022651	0.000607905	4.89643	15.2482	12.1315	16.292	0	0.969503	2.86467
ENSMUSG00000075569	Rsph10b	radial spoke head 10 homolog B (Chlamydomonas) [Source:MGI Symbol;Acc:MGI:1922386]	5	143869853	143922537	protein_coding	41.75	17.41	18861	1.1457	0.343145	0.000228027	0.000611513	20.9696	40.9794	38.2609	46.0008	15.6905	17.451	19.0978
ENSMUSG00000027075	Slc43a1	solute carrier family 43, member 1 [Source:MGI Symbol;Acc:MGI:1931352]	2	84669194	84693938	protein_coding	25.93	8.69	72401	1.40282	0.431829	0.000228471	0.000612628	22.7237	31.4493	23.3298	23.0004	5.88392	8.72552	11.4587
ENSMUSG00000019761	Krt10	keratin 10 [Source:MGI Symbol;Acc:MGI:96685]	11	99276080	99280190	protein_coding	31.94	11.6	16661	1.30957	0.40031	0.000232847	0.000623809	18.8176	32.4024	29.8621	33.5423	10.7872	8.72552	15.2782
ENSMUSG00000018849	Wwc1	WW, C2 and coiled-coil domain containing 1 [Source:MGI Symbol;Acc:MGI:2388637]	11	35729227	35871354	protein_coding	16.12	1.95	211652	2.60743	0.856603	0.000235913	0.000631675	5.36694	14.2952	15.8643	18.2087	3.92261	0.969503	0.954891
ENSMUSG00000102457	Gm38342	predicted gene, 38342 [Source:MGI Symbol;Acc:MGI:5611570]	1	16688784	16691763	TEC	20.56	4.83		1.82213	0.582392	0.000237486	0.000635519	9.49909	25.7313	17.7306	18.2087	3.92261	3.87801	6.68423
ENSMUSG00000042195	Slc35f2	solute carrier family 35, member F2 [Source:MGI Symbol;Acc:MGI:1919272]	9	53678822	53725438	protein_coding	24.9	11.62	72022	1.01344	0.299228	0.000258936	0.000689967	579.918	30.4963	30.7953	13.4169	11.7678	10.6645	12.4136
ENSMUSG00000096942	Rps19-ps6	ribosomal protein S19, pseudogene 6 [Source:MGI Symbol;Acc:MGI:5011818]	12	110864548	110864985	processed_pseudogene	42.44	18.71		1.07924	0.323554	0.000262891	0.000699804	32.3491	49.5565	30.7953	46.9592	15.6905	21.3291	19.0978
ENSMUSG00000043760	Pkhd1	polycystic kidney and hepatic disease 1 [Source:MGI Symbol;Acc:MGI:2155808]	1	20128003	20688288	protein_coding	4.75	0	241035	4.29127	2.17425	0.000265249	0.000705904	10.9228	4.76505	3.73277	5.7501	0	0	0
ENSMUSG00000030303	Far2	fatty acyl CoA reductase 2 [Source:MGI Symbol;Acc:MGI:2687035]	6	147948757	148084256	protein_coding	18.72	2.91	330450	2.29869	0.765576	0.000265674	0.000706857	7.27923	21.9192	9.33192	24.9171	2.94196	3.87801	1.90978
ENSMUSG00000080935	Got2-ps1	glutamatic-oxaloacetic transaminase 2, mitochondrial, pseudogene 1 [Source:MGI Symbol;Acc:MGI:104721]	5	138362522	138363814	processed_pseudogene	33.77	13.57		1.19224	0.364212	0.000280452	0.000744221	28.0442	39.0734	37.3277	24.9171	15.6905	12.6035	12.4136
ENSMUSG00000071984	Fndc1	fibronectin type III domain containing 1 [Source:MGI Symbol;Acc:MGI:1915905]	17	7957401	8046134	protein_coding	19.61	3.88	68655	2.02661	0.666671	0.000284441	0.000754146	7.76955	23.8253	16.7975	18.2087	4.90327	2.90851	3.81956
ENSMUSG00000021590	Spata9	spermatogenesis associated 9 [Source:MGI Symbol;Acc:MGI:1922821]	13	76115269	76147091	protein_coding	10.46	0.33	75571	4.03636	1.42512	0.000302953	0.00080103	5.49201	5.71806	7.46553	18.2087	0.980653	0	0
ENSMUSG00000026141	Col19a1	collagen, type XIX, alpha 1 [Source:MGI Symbol;Acc:MGI:1095415]	1	24300971	24626553	protein_coding	15.2	2.26	12823	2.34162	0.78496	0.000314304	0.000829187	8.46772	22.8722	10.2651	12.4586	3.92261	0	2.86467
ENSMUSG00000092239	1700031A10Rik	RIKEN cDNA 1700031A10 gene [Source:MGI Symbol;Acc:MGI:1920536]	17	37234684	37244324	lncRNA	23.45	5.81	73286	1.74836	0.575215	0.000317907	0.000838589	11.1256	31.4493	14.9311	23.9588	3.92261	9.69503	3.81956
ENSMUSG00000085612	Gm15868	predicted gene 15868 [Source:MGI Symbol;Acc:MGI:3801810]	16	14129705	14131878	lncRNA	14.6	0.97		3.30097	1.10158	0.000319935	0.000843309	4.40433	12.3891	7.46553	23.9588	1.96131	0	0.954891
ENSMUSG00000094786	Gm14403	predicted gene 14403 [Source:MGI Symbol;Acc:MGI:3649813]	2	177190008	177201556	protein_coding	70.15	5.86		2.99496	1.09904	0.000322112	0.000848206	19.4268	62.8987	71.8558	75.7097	12.7485	3.87801	0.954891
ENSMUSG00000097503	3110045C21Rik	RIKEN cDNA 3110045C21 gene [Source:MGI Symbol;Acc:MGI:1914553]	1	169796958	169800516	lncRNA	20.87	5.82		1.61177	0.523032	0.00032569	0.000857098	13.0745	20.0132	19.597	23.0004	6.86457	5.81702	4.77445
ENSMUSG00000120770	Gm57045	predicted gene, 57045 [Source:MGI Symbol;Acc:MGI:7338003]	9	99065629	99067932	lncRNA	32.61	10.34		1.46164	0.470517	0.000325939	0.000857646	12.8227	26.6843	27.0626	44.0841	12.7485	7.75602	10.5038
ENSMUSG00000027612	Mmp24	matrix metallopeptidase 24 [Source:MGI Symbol;Acc:MGI:1341867]	2	155617262	155660286	protein_coding	40.12	15.83	17391	1.2067	0.376271	0.000326266	0.000858402	17.5169	36.2144	42.9268	41.2091	15.6905	19.3901	12.4136
ENSMUSG00000024302	Dtna	dystrobrevin alpha [Source:MGI Symbol;Acc:MGI:106039]	18	23548192	23792772	protein_coding	20.22	5.17	13527	1.7119	0.562506	0.00033853	0.000889238	10.2482	24.7783	19.597	16.292	4.90327	6.78652	3.81956
ENSMUSG00000082585	Gm15387	predicted gene 15387 [Source:MGI Symbol;Acc:MGI:3705374]	15	73965535	73966182	processed_pseudogene	18.94	5.5		1.56338	0.506732	0.000347598	0.000912043	13.97	20.0132	21.4634	15.3336	6.86457	4.84751	4.77445
ENSMUSG00000041479	Syt15	synaptotagmin XV [Source:MGI Symbol;Acc:MGI:2442166]	14	33941552	33952377	protein_coding	15.15	1.93	319508	2.51437	0.85817	0.00035312	0.000926075	6.26218	10.4831	18.6638	16.292	0.980653	2.90851	1.90978
ENSMUSG00000067870	Rpl31-ps8	ribosomal protein L31, pseudogene 8 [Source:MGI Symbol;Acc:MGI:3647726]	15	90648482	90648859	processed_pseudogene	29.08	11.64		1.18873	0.37145	0.000354304	0.00092895	28.2351	27.6373	28.9289	30.6672	15.6905	7.75602	11.4587
ENSMUSG00000043342	Hoxd9	homeobox D9 [Source:MGI Symbol;Acc:MGI:96210]	2	74528071	74530552	protein_coding	8.84	0.97	15438	2.72264	0.858636	0.000403643	0.0010517	38.3113	7.62408	10.2651	8.62515	0.980653	1.93901	0
ENSMUSG00000027950	Chrnb2	cholinergic receptor, nicotinic, beta polypeptide 2 (neuronal) [Source:MGI Symbol;Acc:MGI:87891]	3	89653502	89671939	protein_coding	47.72	21.36	11444	1.05426	0.329559	0.000419404	0.00109022	26.6077	60.0396	44.7932	38.334	27.4583	21.3291	15.2782
ENSMUSG00000120697	Gm36496	predicted gene, 36496 [Source:MGI Symbol;Acc:MGI:5595655]	12	25237501	25239096	lncRNA	6.95	0		4.89912	2.57808	0.000447405	0.00115876	2.36117	4.76505	7.46553	8.62515	0	0	0
ENSMUSG00000079564	Gm11149	predicted gene 11149 [Source:MGI Symbol;Acc:MGI:3642683]	9	49429588	49483891	lncRNA	10.77	0.33	100036537	4.04034	1.50896	0.000448176	0.00116062	3.4326	11.4361	7.46553	13.4169	0.980653	0	0
ENSMUSG00000091906	1700099I09Rik	RIKEN cDNA 1700099I09 gene [Source:MGI Symbol;Acc:MGI:1923874]	13	102896763	102898404	lncRNA	8.56	0	76624	5.19482	2.70852	0.000454046	0.00117482	2.79011	9.5301	5.59915	10.5419	0	0	0
ENSMUSG00000107944	Gm44280	predicted gene, 44280 [Source:MGI Symbol;Acc:MGI:5690672]	6	113393433	113396543	TEC	48.06	19.68		1.15494	0.370046	0.000462681	0.00119614	25.1887	58.1336	42.9268	43.1258	19.6131	18.4205	21.0076
ENSMUSG00000066107	Gm12666	predicted gene 12666 [Source:MGI Symbol;Acc:MGI:3650864]	4	92078981	92079986	protein_coding	31.69	10.37		1.40911	0.469804	0.000463363	0.00119761	24.6137	33.3554	21.4634	40.2507	12.7485	13.573	4.77445
ENSMUSG00000043613	Mmp3	matrix metallopeptidase 3 [Source:MGI Symbol;Acc:MGI:97010]	9	7445822	7455975	protein_coding	7935.76	3172.83	17392	1.17725	0.383109	0.000476707	0.0012309	2853.81	8521.82	8326.87	6958.58	5432.82	2069.89	2015.77
ENSMUSG00000006720	Zfp184	zinc finger protein 184 (Kruppel-like) [Source:MGI Symbol;Acc:MGI:1922244]	13	22129264	22144949	protein_coding	19.27	6.45	193452	1.38702	0.455051	0.000476996	0.0012315	20.4164	15.2482	21.4634	21.0837	5.88392	5.81702	7.63912
ENSMUSG00000092545	Gm20319	predicted gene, 20319 [Source:MGI Symbol;Acc:MGI:5012504]	16	26492212	26574275	lncRNA	11.4	0.33		4.06761	1.54964	0.00048595	0.00125386	3.54133	16.2012	7.46553	10.5419	0.980653	0	0
ENSMUSG00000106375	Gm43361	predicted gene 43361 [Source:MGI Symbol;Acc:MGI:5663498]	5	122634222	122638911	TEC	19.04	3.22		2.1591	0.76918	0.000494285	0.00127413	6.6423	25.7313	9.33192	22.0421	1.96131	4.84751	2.86467
ENSMUSG00000056888	Glipr1	GLI pathogenesis-related 1 (glioma) [Source:MGI Symbol;Acc:MGI:1920940]	10	111821353	111838536	protein_coding	13.96	1.6	73690	2.59701	0.924921	0.000505551	0.00130222	7.37075	22.8722	5.59915	13.4169	0.980653	0.969503	2.86467
ENSMUSG00000084403	Rps15a-ps8	ribosomal protein S15A, pseudogene 8 [Source:MGI Symbol;Acc:MGI:3652112]	4	53791070	53791456	processed_pseudogene	36.76	12.23		1.3923	0.464985	0.000509911	0.00131282	16.3298	30.4963	26.1294	53.6676	6.86457	14.5425	15.2782
ENSMUSG00000086216	Gm13610	predicted gene 13610 [Source:MGI Symbol;Acc:MGI:3651297]	2	32122794	32126394	lncRNA	15.19	3.57		1.79243	0.615424	0.00051449	0.00132413	10.4812	14.2952	13.0647	18.2087	5.88392	2.90851	1.90978
ENSMUSG00000120701	Gm56671	predicted gene, 56671 [Source:MGI Symbol;Acc:MGI:7337256]	19	36092614	36096252	lncRNA	6.92	0		4.8667	2.59732	0.000515324	0.00132595	2.3145	5.71806	10.2651	4.79175	0	0	0
ENSMUSG00000093594	Gm20707	predicted gene 20707 [Source:MGI Symbol;Acc:MGI:5313154]	4	147866776	147894297	lncRNA	37.6	14.52		1.21991	0.39905	0.000521401	0.00134045	19.8481	24.7783	41.0604	46.9592	11.7678	19.3901	12.4136
ENSMUSG00000097028	Ptgs2os	prostaglandin-endoperoxide synthase 2, opposite strand [Source:MGI Symbol;Acc:MGI:2443180]	1	149950624	149975714	lncRNA	60.14	26.53	320019	1.06792	0.342301	0.000539391	0.00138469	24.1556	58.1336	49.4592	72.8346	33.3422	28.1156	18.1429
ENSMUSG00000097519	4930558J18Rik	RIKEN cDNA 4930558J18 gene [Source:MGI Symbol;Acc:MGI:1922573]	1	57398377	57416741	lncRNA	19.28	5.5	75323	1.56784	0.533942	0.00054206	0.00139137	11.7144	16.2012	19.597	22.0421	6.86457	5.81702	3.81956
ENSMUSG00000028860	Sytl1	synaptotagmin-like 1 [Source:MGI Symbol;Acc:MGI:1933365]	4	132980401	132990424	protein_coding	23.07	5.81	269589	1.70468	0.594847	0.000551383	0.00141377	9.46267	23.8253	23.3298	22.0421	3.92261	8.72552	4.77445
ENSMUSG00000109735	Gm45667	predicted gene 45667 [Source:MGI Symbol;Acc:MGI:5791503]	7	105131134	105132449	TEC	38.9	17.41		1.04596	0.336363	0.000579616	0.00148222	36.3974	45.7445	34.5281	36.4173	9.80653	26.1766	16.2331
ENSMUSG00000042379	Esm1	endothelial cell-specific molecule 1 [Source:MGI Symbol;Acc:MGI:1918940]	13	113346193	113354632	protein_coding	118.44	54.4	71690	1.01601	0.327111	0.000584695	0.00149467	49.8488	128.656	124.115	102.543	85.3168	34.9021	42.9701
ENSMUSG00000087352	Gm12999	predicted gene 12999 [Source:MGI Symbol;Acc:MGI:3651167]	4	132259968	132261144	lncRNA	28.22	9.35		1.38957	0.47168	0.000595088	0.0015196	21.3906	29.5433	16.7975	38.334	9.80653	5.81702	12.4136
ENSMUSG00000115049	Gm49172	predicted gene, 49172 [Source:MGI Symbol;Acc:MGI:6118604]	15	95870620	95892010	lncRNA	23.51	5.15		1.85351	0.664605	0.00059508	0.0015196	10.5003	33.3554	7.46553	29.7089	3.92261	3.87801	7.63912
ENSMUSG00000112652	4921516A02Rik	RIKEN cDNA 4921516A02 gene [Source:MGI Symbol;Acc:MGI:3696861]	10	78264105	78274681	lncRNA	13.63	0.97		3.14407	1.13841	0.000596613	0.00152313	4.69934	20.9662	7.46553	12.4586	1.96131	0	0.954891
ENSMUSG00000120825	Gm57215	predicted gene, 57215 [Source:MGI Symbol;Acc:MGI:7338343]	7	144494464	144495315	lncRNA	29.12	9.05		1.464	0.503061	0.000602003	0.00153615	12.983	43.8385	20.5302	23.0004	10.7872	7.75602	8.59402
ENSMUSG00000120422	Gm38537	predicted gene, 38537 [Source:MGI Symbol;Acc:MGI:5621422]	3	52375981	52399867	lncRNA	31.26	10.94		1.32694	0.448519	0.000622906	0.00158739	15.4201	28.5903	34.5281	30.6672	8.82588	8.72552	15.2782
ENSMUSG00000056055	Sag	S-antigen, retina and pineal gland (arrestin) [Source:MGI Symbol;Acc:MGI:98227]	1	87731402	87772880	protein_coding	32.84	12.27	20215	1.25454	0.419761	0.000624593	0.00159131	15.9612	38.1204	34.5281	25.8755	11.7678	14.5425	10.5038
ENSMUSG00000094017	Gm13160	predicted gene 13160 [Source:MGI Symbol;Acc:MGI:3649984]	4	147170815	147171441	processed_pseudogene	12.98	1.62		2.49656	0.906143	0.000626345	0.0015952	5.47329	14.2952	10.2651	14.3753	2.94196	0	1.90978
ENSMUSG00000110404	Rnf223	ring finger 223 [Source:MGI Symbol;Acc:MGI:3588193]	4	156214970	156217877	protein_coding	22.17	7.41	100045778	1.37734	0.46794	0.000638896	0.00162483	17.9719	23.8253	15.8643	26.8338	4.90327	9.69503	7.63912
ENSMUSG00000092627	D130058E05Rik	RIKEN cDNA D130058E05 gene [Source:MGI Symbol;Acc:MGI:2444614]	1	89857938	89861910	lncRNA	11.08	0.97	102637806	2.92424	1.03156	0.000641212	0.00163052	4.82687	11.4361	9.33192	12.4586	0.980653	1.93901	0
ENSMUSG00000026458	Ppfia4	protein tyrosine phosphatase, receptor type, f polypeptide (PTPRF), interacting protein (liprin), alpha 4 [Source:MGI Symbol;Acc:MGI:1915757]	1	134224521	134260666	protein_coding	27.84	8.68	68507	1.45518	0.502454	0.000642805	0.00163438	12.3441	35.2614	22.3966	25.8755	4.90327	8.72552	12.4136
ENSMUSG00000086826	Gm11739	predicted gene 11739 [Source:MGI Symbol;Acc:MGI:3650571]	11	116357145	116365100	lncRNA	6.68	0		4.67692	2.5568	0.000651997	0.00165636	2.259	8.57709	1.86638	9.5835	0	0	0
ENSMUSG00000027399	Il1a	interleukin 1 alpha [Source:MGI Symbol;Acc:MGI:96542]	2	129141530	129151892	protein_coding	25.29	5.81	16175	1.80093	0.649723	0.000656569	0.00166738	7.94751	31.4493	23.3298	21.0837	7.84523	1.93901	7.63912
ENSMUSG00000034437	Gm9761	predicted gene 9761 [Source:MGI Symbol;Acc:MGI:3708640]	3	116354584	116355075	processed_pseudogene	40.73	18.43		1.03238	0.336731	0.000676172	0.00171535	38.6722	27.6373	47.5928	46.9592	22.555	17.451	15.2782
ENSMUSG00000064343	mt-Tq	mitochondrially encoded tRNA glutamine [Source:MGI Symbol;Acc:MGI:102477]	MT	3772	3842	Mt_tRNA	20.7	3.25		2.22023	0.836967	0.000684109	0.00173442	12.2099	14.2952	40.1272	7.6668	3.92261	5.81702	0
ENSMUSG00000006378	Gcat	glycine C-acetyltransferase (2-amino-3-ketobutyrate-coenzyme A ligase) [Source:MGI Symbol;Acc:MGI:1349389]	15	78915074	78922553	protein_coding	15.19	4.2	26912	1.59175	0.553623	0.000684652	0.00173559	15.9813	15.2482	13.0647	17.2503	4.90327	3.87801	3.81956
ENSMUSG00000096606	Tpbgl	trophoblast glycoprotein-like [Source:MGI Symbol;Acc:MGI:3646425]	7	99273289	99276310	protein_coding	21.55	7.09	100503386	1.39475	0.478086	0.000689237	0.00174638	18.8826	20.9662	14.9311	28.7505	3.92261	10.6645	6.68423
ENSMUSG00000081684	Rps2-ps13	ribosomal protein S2, pseudogene 13 [Source:MGI Symbol;Acc:MGI:3705640]	X	51987465	51988346	processed_pseudogene	5.06	0		4.24384	2.37141	0.000713078	0.00180356	2.9033	4.76505	4.66596	5.7501	0	0	0
ENSMUSG00000110350	Gm10252	predicted gene 10252 [Source:MGI Symbol;Acc:MGI:3704292]	7	45108893	45109724	TEC	22.87	5.81		1.67784	0.604937	0.000725446	0.00183332	17.1603	18.1072	10.2651	40.2507	4.90327	6.78652	5.72934
ENSMUSG00000024827	Gldc	glycine decarboxylase [Source:MGI Symbol;Acc:MGI:1341155]	19	30075847	30152829	protein_coding	21.51	7.11	104174	1.38744	0.479249	0.000729512	0.00184272	16.3151	17.1542	20.5302	26.8338	8.82588	6.78652	5.72934
ENSMUSG00000045903	Npas4	neuronal PAS domain protein 4 [Source:MGI Symbol;Acc:MGI:2664186]	19	5034383	5040344	protein_coding	12.98	1.6	225872	2.48469	0.924567	0.000750257	0.00189063	4.52969	13.3421	10.2651	15.3336	0.980653	0.969503	2.86467
ENSMUSG00000110711	Gm45760	predicted gene 45760 [Source:MGI Symbol;Acc:MGI:5804875]	8	96597442	96599223	TEC	12.06	0.97		2.98104	1.09954	0.000758763	0.00191048	4.53243	14.2952	5.59915	16.292	0	2.90851	0
ENSMUSG00000110686	Gm45855	predicted gene 45855 [Source:MGI Symbol;Acc:MGI:5804970]	8	106311953	106312832	processed_pseudogene	24.31	6.78		1.57424	0.563837	0.000765334	0.00192634	13.6522	12.3891	29.8621	30.6672	7.84523	4.84751	7.63912
ENSMUSG00000074483	Bglap	bone gamma carboxyglutamate protein [Source:MGI Symbol;Acc:MGI:88156]	3	88290808	88291771	protein_coding	16.08	3.21	12096	1.94081	0.714983	0.000768041	0.00193269	9.08844	16.2012	20.5302	11.5002	1.96131	2.90851	4.77445
ENSMUSG00000092381	Lncob1	lncRNA osteoblastogenesis associated 1 [Source:MGI Symbol;Acc:MGI:5141977]	7	19448941	19455656	lncRNA	17.73	4.53		1.67062	0.60358	0.000798653	0.00200687	10.1978	14.2952	14.9311	23.9588	5.88392	4.84751	2.86467
ENSMUSG00000088651	Gm24853	predicted gene, 24853 [Source:MGI Symbol;Acc:MGI:5454630]	12	81548014	81548134	snoRNA	14.58	1.29	115489054	2.85854	1.09929	0.00081589	0.0020468	4.62375	16.2012	9.33192	18.2087	1.96131	0	1.90978
ENSMUSG00000095427	Rps2-ps6	ribosomal protein S2, pseudogene 6 [Source:MGI Symbol;Acc:MGI:3644876]	14	76474131	76474985	processed_pseudogene	31.85	12.3		1.20994	0.414668	0.000822419	0.00206221	21.6604	30.4963	40.1272	24.9171	17.6518	10.6645	8.59402
ENSMUSG00000087640	Gm14798	predicted gene 14798 [Source:MGI Symbol;Acc:MGI:3705098]	X	93072460	93142910	lncRNA	7.61	0		4.92227	2.76071	0.000826948	0.00207234	1.98358	10.4831	4.66596	7.6668	0	0	0
ENSMUSG00000103357	Gm7804	predicted gene 7804 [Source:MGI Symbol;Acc:MGI:3643373]	1	172286136	172302536	transcribed_processed_pseudogene	9.2	0.32		3.75946	1.51876	0.000827299	0.00207298	3.12396	9.5301	5.59915	12.4586	0	0	0.954891
ENSMUSG00000117251	Gm49891	predicted gene, 49891 [Source:MGI Symbol;Acc:MGI:6270580]	4	88913355	88957429	lncRNA	14.21	3.24		1.79851	0.655164	0.000832142	0.00208462	10.1383	13.3421	15.8643	13.4169	5.88392	0.969503	2.86467
ENSMUSG00000085278	Gm12841	predicted gene 12841 [Source:MGI Symbol;Acc:MGI:3651048]	4	117740818	117743192	lncRNA	25.34	7.76		1.46592	0.523936	0.000847001	0.0021191	11.6684	26.6843	18.6638	30.6672	9.80653	7.75602	5.72934
ENSMUSG00000116557	4933432I09Rik	RIKEN cDNA 4933432I09 gene [Source:MGI Symbol;Acc:MGI:1914029]	16	18025686	18031727	lncRNA	13.29	1.29	66779	2.74364	1.05106	0.000850634	0.00212719	4.40541	19.0602	10.2651	10.5419	0.980653	1.93901	0.954891
ENSMUSG00000047507	Baiap3	BAI1-associated protein 3 [Source:MGI Symbol;Acc:MGI:2685783]	17	25461633	25475338	protein_coding	14.54	2.28	545192	2.21131	0.840834	0.000855774	0.00213954	5.65247	20.9662	13.0647	9.5835	3.92261	2.90851	0
ENSMUSG00000070330	Tmem235	transmembrane protein 235 [Source:MGI Symbol;Acc:MGI:3651706]	11	117751578	117756369	protein_coding	12.66	1.62	546519	2.43832	0.923478	0.000856472	0.00214103	4.87365	19.0602	9.33192	9.5835	1.96131	1.93901	0.954891
ENSMUSG00000048574	Ccnb1-ps	cyclin B1, pseudogene [Source:MGI Symbol;Acc:MGI:3648694]	7	41755323	41756609	processed_pseudogene	15.17	3.56	434175	1.76225	0.646653	0.000878857	0.00219301	10.245	13.3421	14.9311	17.2503	2.94196	6.78652	0.954891
ENSMUSG00000105355	Gm40117	predicted gene, 40117 [Source:MGI Symbol;Acc:MGI:5623002]	3	104901348	104911321	lncRNA	10.1	0.64		3.24982	1.15725	0.000904025	0.00225222	5.5453	14.2952	10.2651	5.7501	0	0	1.90978
ENSMUSG00000037225	Fgf2	fibroblast growth factor 2 [Source:MGI Symbol;Acc:MGI:95516]	3	37402495	37464257	protein_coding	42.62	17.45	14173	1.14114	0.391347	0.000912666	0.00227242	18.3865	31.4493	49.4592	46.9592	20.5937	15.512	16.2331
ENSMUSG00000115681	Gm2682	predicted gene 2682 [Source:MGI Symbol;Acc:MGI:3780851]	15	59962013	60059313	lncRNA	15.83	4.54		1.53804	0.553989	0.00092568	0.00230159	17.0601	16.2012	12.1315	19.167	8.82588	1.93901	2.86467
ENSMUSG00000092283	Gm20412	predicted gene 20412 [Source:MGI Symbol;Acc:MGI:5141877]	2	157959074	157959825	lncRNA	21.86	5.81		1.6166	0.596838	0.00094188	0.00233995	9.72192	27.6373	13.9979	23.9588	3.92261	8.72552	4.77445
ENSMUSG00000017390	Aldoc	aldolase C, fructose-bisphosphate [Source:MGI Symbol;Acc:MGI:101863]	11	78213794	78218607	protein_coding	20.86	7.42	11676	1.29585	0.455201	0.000960843	0.00238483	16.2286	19.0602	20.5302	23.0004	7.84523	6.78652	7.63912
ENSMUSG00000109799	Gm45515	predicted gene 45515 [Source:MGI Symbol;Acc:MGI:5791351]	7	109876989	109880734	lncRNA	27.27	9.34		1.3331	0.476161	0.000993424	0.00246139	15.3353	32.4024	15.8643	33.5423	7.84523	8.72552	11.4587
ENSMUSG00000058571	Gpc6	glypican 6 [Source:MGI Symbol;Acc:MGI:1346322]	14	117162727	118213956	protein_coding	11.07	2.89	23888	1.63496	0.586698	0.00100267	0.00248285	43.8335	15.2482	9.33192	8.62515	0.980653	3.87801	3.81956
ENSMUSG00000008482	Rnf151	ring finger protein 151 [Source:MGI Symbol;Acc:MGI:1914754]	17	24934813	24937037	protein_coding	14.87	3.54	67504	1.7348	0.645038	0.00100294	0.00248324	9.45121	19.0602	12.1315	13.4169	1.96131	3.87801	4.77445
ENSMUSG00000086915	Gm16364	predicted gene 16364 [Source:MGI Symbol;Acc:MGI:3840142]	10	39434492	39489678	lncRNA	29.36	10.65	100504626	1.27138	0.452021	0.0010418	0.00257285	16.1458	28.5903	32.6617	26.8338	10.7872	10.6645	10.5038
ENSMUSG00000026354	Lct	lactase [Source:MGI Symbol;Acc:MGI:104576]	1	128212493	128256055	protein_coding	18.33	4.85	226413	1.6186	0.603552	0.00105914	0.00261355	7.73982	18.1072	17.7306	19.167	6.86457	2.90851	4.77445
ENSMUSG00000031981	Capn9	calpain 9 [Source:MGI Symbol;Acc:MGI:1920897]	8	125302850	125345470	protein_coding	16.44	3.57	73647	1.83207	0.701812	0.00107468	0.00264944	8.76145	17.1542	15.8643	16.292	7.84523	0.969503	1.90978
ENSMUSG00000043460	Elfn2	leucine rich repeat and fibronectin type III, extracellular 2 [Source:MGI Symbol;Acc:MGI:3608416]	15	78551531	78602971	protein_coding	20.9	6.45	207393	1.44673	0.52888	0.00107743	0.00265592	11.3889	20.9662	15.8643	25.8755	5.88392	6.78652	6.68423
ENSMUSG00000087193	Gm14820	predicted gene 14820 [Source:MGI Symbol;Acc:MGI:3713695]	X	7909182	7941112	lncRNA	10.77	0.96		2.81091	1.08513	0.00112048	0.00275628	4.34231	15.2482	6.53234	10.5419	0.980653	0	1.90978
ENSMUSG00000066809	Gm10180	predicted gene 10180 [Source:MGI Symbol;Acc:MGI:3701608]	9	25012700	25012777	processed_pseudogene	25.53	7.06		1.56045	0.587616	0.00112874	0.00277498	12.9277	32.4024	31.7285	12.4586	4.90327	3.87801	12.4136
ENSMUSG00000097224	Gm26716	predicted gene, 26716 [Source:MGI Symbol;Acc:MGI:5477210]	4	130551705	130553624	lncRNA	22.81	4.83		1.85244	0.724642	0.00113743	0.0027941	8.89002	29.5433	14.9311	23.9588	1.96131	7.75602	4.77445
ENSMUSG00000028794	A3galt2	alpha 1,3-galactosyltransferase 2 (isoglobotriaosylceramide synthase) [Source:MGI Symbol;Acc:MGI:2685279]	4	128649157	128663091	protein_coding	46.14	19.98	215493	1.07057	0.371996	0.00114824	0.00281903	20.8269	55.2746	43.86	39.2924	14.7098	22.2986	22.9174
ENSMUSG00000099719	Gm28802	predicted gene 28802 [Source:MGI Symbol;Acc:MGI:5579508]	1	58889244	58931951	unprocessed_pseudogene	14.54	3.23		1.80007	0.692207	0.0011962	0.00293168	6.81423	14.2952	13.9979	15.3336	3.92261	2.90851	2.86467
ENSMUSG00000082935	Gm7658	predicted gene 7658 [Source:MGI Symbol;Acc:MGI:3648029]	1	21582157	21583280	processed_pseudogene	23.05	8.39		1.26157	0.454441	0.00119864	0.002937	16.0873	17.1542	26.1294	25.8755	8.82588	6.78652	9.54891
ENSMUSG00000057132	Rpgrip1	retinitis pigmentosa GTPase regulator interacting protein 1 [Source:MGI Symbol;Acc:MGI:1932134]	14	52348161	52401003	protein_coding	24.44	6.79	77945	1.55498	0.590246	0.00120404	0.00294853	10.4438	28.5903	11.1983	33.5423	5.88392	10.6645	3.81956
ENSMUSG00000060961	Slc4a4	solute carrier family 4 (anion exchanger), member 4 [Source:MGI Symbol;Acc:MGI:1927555]	5	89034345	89387512	protein_coding	9.5	0.65	54403	3.13906	1.16445	0.00121359	0.00297054	4.37384	11.4361	7.46553	9.5835	0	1.93901	0
ENSMUSG00000118084	AA388235	expressed sequence AA388235 [Source:MGI Symbol;Acc:MGI:3035178]	17	34200468	34201751	lncRNA	13.95	2.26		2.14193	0.853318	0.00124204	0.00303424	5.3687	15.2482	8.39873	18.2087	2.94196	0.969503	2.86467
ENSMUSG00000092454	Gm2991	predicted pseudogene 2991 [Source:MGI Symbol;Acc:MGI:3781169]	15	65800303	65800782	processed_pseudogene	23.08	8.72		1.21938	0.439091	0.00128511	0.00313549	17.1188	25.7313	21.4634	22.0421	9.80653	8.72552	7.63912
ENSMUSG00000107191	Gm43579	predicted gene 43579 [Source:MGI Symbol;Acc:MGI:5663716]	5	120764380	120765686	lncRNA	30.49	10.03		1.36831	0.510071	0.00129396	0.00315493	16.5492	30.4963	13.0647	47.9175	11.7678	12.6035	5.72934
ENSMUSG00000019326	Aoc3	amine oxidase, copper containing 3 [Source:MGI Symbol;Acc:MGI:1306797]	11	101221431	101232764	protein_coding	27.47	10.31	11754	1.22523	0.443458	0.00130013	0.00316887	14.5851	28.5903	29.8621	23.9588	6.86457	13.573	10.5038
ENSMUSG00000087552	Gm15819	predicted gene 15819 [Source:MGI Symbol;Acc:MGI:3802175]	5	64081244	64082313	lncRNA	12.05	1.61		2.33811	0.940821	0.00130453	0.00317814	4.94572	19.0602	5.59915	11.5002	1.96131	0.969503	1.90978
ENSMUSG00000117839	Gm50251	predicted gene, 50251 [Source:MGI Symbol;Acc:MGI:6303067]	19	4242108	4242781	lncRNA	21.9	6.74		1.43565	0.53895	0.00131083	0.0031924	15.6899	27.6373	10.2651	27.7922	3.92261	3.87801	12.4136
ENSMUSG00000085606	Gm15792	predicted gene 15792 [Source:MGI Symbol;Acc:MGI:3783234]	5	110479072	110481069	lncRNA	11.74	0.64		3.34559	1.3182	0.00131469	0.00320068	3.61272	17.1542	5.59915	12.4586	0	0	1.90978
ENSMUSG00000117310	Ptp4a1	protein tyrosine phosphatase 4a1 [Source:MGI Symbol;Acc:MGI:1277096]	1	30979383	30988851	protein_coding	28.08	10.34	19243	1.24744	0.455	0.00133218	0.00323846	12.2974	22.8722	34.5281	26.8338	10.7872	11.634	8.59402
ENSMUSG00000107802	1700126G02Rik	RIKEN cDNA 1700126G02 gene [Source:MGI Symbol;Acc:MGI:1923898]	6	143147123	143167174	lncRNA	6.99	0		4.62883	2.79984	0.00135802	0.00329976	2.07917	11.4361	1.86638	7.6668	0	0	0
ENSMUSG00000078838	Gm17382	predicted gene, 17382 [Source:MGI Symbol;Acc:MGI:4937016]	17	27079245	27105176	lncRNA	12.96	3.56	102638016	1.56664	0.590593	0.00136308	0.00331055	12.9374	13.3421	13.0647	12.4586	3.92261	3.87801	2.86467
ENSMUSG00000040852	Plekhh2	pleckstrin homology domain containing, family H (with MyTH4 domain) member 2 [Source:MGI Symbol;Acc:MGI:2146813]	17	84819323	84929566	protein_coding	18.35	8.1	213556	1.04822	0.365862	0.00136718	0.00332012	129.913	22.8722	14.9311	17.2503	11.7678	7.75602	4.77445
ENSMUSG00000052584	Serp2	stress-associated endoplasmic reticulum protein family member 2 [Source:MGI Symbol;Acc:MGI:1919911]	14	76770254	76794329	protein_coding	12.3	1.6	72661	2.35591	0.961021	0.00138183	0.00335472	4.94857	6.67107	15.8643	14.3753	0	1.93901	2.86467
ENSMUSG00000024131	Slc3a1	solute carrier family 3, member 1 [Source:MGI Symbol;Acc:MGI:1195264]	17	85335804	85371664	protein_coding	23.44	7.42	20532	1.40725	0.530574	0.00139464	0.00338408	10.4889	24.7783	16.7975	28.7505	4.90327	11.634	5.72934
ENSMUSG00000107969	Gm44085	predicted gene, 44085 [Source:MGI Symbol;Acc:MGI:5690477]	6	146893865	146895522	lncRNA	10.45	0.97		2.75241	1.10101	0.0014192	0.00344173	4.17357	9.5301	8.39873	13.4169	0.980653	1.93901	0
ENSMUSG00000097820	E530011L22Rik	RIKEN cDNA E530011L22 gene [Source:MGI Symbol;Acc:MGI:2443770]	9	121583728	121589009	lncRNA	19.65	5.5		1.54005	0.593899	0.00143196	0.0034711	11.98	34.3084	10.2651	14.3753	5.88392	6.78652	3.81956
ENSMUSG00000002057	Foxn1	forkhead box N1 [Source:MGI Symbol;Acc:MGI:102949]	11	78248403	78277384	protein_coding	10.75	0.65	15218	3.23304	1.27975	0.00145538	0.00352425	3.18884	8.57709	10.2651	13.4169	1.96131	0	0
ENSMUSG00000083087	Gm11249	predicted gene 11249 [Source:MGI Symbol;Acc:MGI:3650834]	4	67849118	67849976	processed_pseudogene	12.93	2.58		1.89808	0.756503	0.00145654	0.00352625	7.51657	15.2482	14.9311	8.62515	1.96131	3.87801	1.90978
ENSMUSG00000085174	Gm16206	predicted gene 16206 [Source:MGI Symbol;Acc:MGI:3801870]	3	53360040	53365218	lncRNA	10.13	0.98		2.69358	1.09304	0.00154939	0.00373995	4.27203	15.2482	7.46553	7.6668	1.96131	0.969503	0
ENSMUSG00000082778	Gm15191	predicted gene 15191 [Source:MGI Symbol;Acc:MGI:3708125]	X	150728364	150729363	processed_pseudogene	22.05	5.82		1.59574	0.632172	0.00156388	0.00377194	8.86901	18.1072	30.7953	17.2503	5.88392	7.75602	3.81956
ENSMUSG00000104444	Gm33051	predicted gene, 33051 [Source:MGI Symbol;Acc:MGI:5592210]	3	28861354	28868134	lncRNA	9.22	0.65		3.05836	1.18696	0.00156471	0.00377351	7.00718	6.67107	3.73277	17.2503	0.980653	0.969503	0
ENSMUSG00000046049	Rp1l1	retinitis pigmentosa 1 homolog like 1 [Source:MGI Symbol;Acc:MGI:2384303]	14	64229955	64272474	protein_coding	18.3	4.19	271209	1.74553	0.703828	0.00158232	0.00381296	5.95894	19.0602	21.4634	14.3753	3.92261	3.87801	4.77445
ENSMUSG00000025243	Slc6a20b	solute carrier family 6 (neurotransmitter transporter), member 20B [Source:MGI Symbol;Acc:MGI:1336891]	9	123419865	123461630	protein_coding	8.57	0.32	22599	3.50647	1.60268	0.00158826	0.00382684	2.81854	7.62408	4.66596	13.4169	0	0	0.954891
ENSMUSG00000031073	Fgf15	fibroblast growth factor 15 [Source:MGI Symbol;Acc:MGI:1096383]	7	144450268	144454690	protein_coding	6.02	0	14170	4.28969	2.68893	0.00159916	0.00385223	2.02942	2.85903	4.66596	10.5419	0	0	0
ENSMUSG00000109498	Gm45222	predicted gene 45222 [Source:MGI Symbol;Acc:MGI:5753798]	7	89795156	89799462	TEC	34.18	12.94		1.20927	0.450507	0.00162899	0.00392097	15.6919	34.3084	27.9958	40.2507	13.7291	18.4205	6.68423
ENSMUSG00000080921	Rpl38-ps2	ribosomal protein L38, pseudogene 2 [Source:MGI Symbol;Acc:MGI:3646625]	6	140692686	140692898	processed_pseudogene	32.91	14.53		1.03902	0.375006	0.00168673	0.00405169	23.0426	26.6843	28.9289	43.1258	16.6711	12.6035	14.3234
ENSMUSG00000045877	4933415A04Rik	RIKEN cDNA 4933415A04 gene [Source:MGI Symbol;Acc:MGI:1922977]	11	43477867	43479875	lncRNA	9.85	0.64		3.12863	1.25055	0.00170292	0.00408736	3.94108	8.57709	4.66596	16.292	0	0.969503	0.954891
ENSMUSG00000085802	Gm16059	predicted gene 16059 [Source:MGI Symbol;Acc:MGI:3802029]	15	79311420	79315829	lncRNA	16.81	2.55		2.1522	0.929555	0.00172447	0.00413628	6.93011	16.2012	10.2651	23.9588	0	0	7.63912
ENSMUSG00000029607	Ankrd61	ankyrin repeat domain 61 [Source:MGI Symbol;Acc:MGI:1913979]	5	143827559	143834503	protein_coding	40.23	17.74	66729	1.03869	0.376867	0.00173851	0.00416808	22.3785	48.6035	27.9958	44.0841	15.6905	18.4205	19.0978
ENSMUSG00000029360	Gm9754	predicted gene 9754 [Source:MGI Symbol;Acc:MGI:3704256]	5	118203425	118207775	lncRNA	10.78	0.96		2.73131	1.15526	0.00177192	0.00424291	4.63716	17.1542	5.59915	9.5835	0	1.93901	0.954891
ENSMUSG00000010476	Ebf3	early B cell factor 3 [Source:MGI Symbol;Acc:MGI:894289]	7	136795402	136916174	protein_coding	17.44	2.91	13593	2.06666	0.886893	0.00178041	0.00426181	6.33204	29.5433	8.39873	14.3753	4.90327	0	3.81956
ENSMUSG00000117648	Gm32282	predicted gene, 32282 [Source:MGI Symbol;Acc:MGI:5591441]	17	78506685	78507454	lncRNA	29.44	10.99	102634780	1.22005	0.460932	0.00179451	0.00429216	15.053	36.2144	22.3966	29.7089	12.7485	11.634	8.59402
ENSMUSG00000003153	Slc2a3	solute carrier family 2 (facilitated glucose transporter), member 3 [Source:MGI Symbol;Acc:MGI:95757]	6	122704768	122778599	protein_coding	12.62	4.52	20527	1.26951	0.47203	0.00180217	0.00430904	75.7176	13.3421	14.9311	9.5835	3.92261	5.81702	3.81956
ENSMUSG00000026969	Fam166a	family with sequence similarity 166, member A [Source:MGI Symbol;Acc:MGI:3605773]	2	25108757	25112292	protein_coding	8.55	0.32	68222	3.46006	1.63162	0.00180295	0.00431042	3.22543	5.71806	7.46553	12.4586	0	0	0.954891
ENSMUSG00000108601	Gm44645	predicted gene 44645 [Source:MGI Symbol;Acc:MGI:5753221]	7	73071998	73073650	TEC	9.14	0.97		2.57957	1.05289	0.00182225	0.00435361	4.84521	7.62408	12.1315	7.6668	0.980653	1.93901	0
ENSMUSG00000071633	Gm4952	predicted gene 4952 [Source:MGI Symbol;Acc:MGI:3643569]	19	12577338	12605615	protein_coding	20.91	5.16	240549	1.65955	0.676938	0.00182513	0.00436	6.59775	22.8722	14.9311	24.9171	4.90327	3.87801	6.68423
ENSMUSG00000043155	Hpdl	4-hydroxyphenylpyruvate dioxygenase-like [Source:MGI Symbol;Acc:MGI:2444646]	4	116677101	116678904	protein_coding	5.37	0.32	242642	2.99975	1.29347	0.00183278	0.0043778	17.6283	2.85903	5.59915	7.6668	0	0.969503	0
ENSMUSG00000062705	Tpbpb	trophoblast specific protein beta [Source:MGI Symbol;Acc:MGI:2151721]	13	61049002	61052694	protein_coding	10.11	0.65	116913	3.11836	1.2939	0.00193688	0.00461133	2.94716	11.4361	10.2651	8.62515	0.980653	0	0.954891
ENSMUSG00000038199	Iqca1l	IQ motif containing with AAA domain 1 like [Source:MGI Symbol;Acc:MGI:3045319]	5	24748430	24761807	protein_coding	12.94	2.27	231045	2.01032	0.855602	0.00197098	0.00468735	5.20959	13.3421	14.9311	10.5419	3.92261	0.969503	1.90978
ENSMUSG00000050751	Pgbd5	piggyBac transposable element derived 5 [Source:MGI Symbol;Acc:MGI:2429955]	8	125095788	125166397	protein_coding	11.05	1.3	209966	2.43219	1.0516	0.00197749	0.00470126	3.52098	11.4361	12.1315	9.5835	1.96131	1.93901	0
ENSMUSG00000031220	Awat2	acyl-CoA wax alcohol acyltransferase 2 [Source:MGI Symbol;Acc:MGI:3045345]	X	99445827	99486323	protein_coding	16.42	5.16	245532	1.3989	0.548835	0.00199311	0.00473522	13.1745	10.4831	19.597	19.167	4.90327	4.84751	5.72934
ENSMUSG00000087480	Gm15910	predicted gene 15910 [Source:MGI Symbol;Acc:MGI:3802158]	10	120693534	120699231	lncRNA	6.95	0	100504616	4.60135	2.9745	0.00200634	0.00476345	1.73874	7.62408	6.53234	6.70845	0	0	0
ENSMUSG00000090327	Gm17111	predicted gene 17111 [Source:MGI Symbol;Acc:MGI:4937938]	12	110631326	110631842	lncRNA	16.17	3.55		1.76545	0.742625	0.00201462	0.00478045	7.19356	26.6843	8.39873	13.4169	2.94196	3.87801	3.81956
ENSMUSG00000064317	Gm10146	predicted gene 10146 [Source:MGI Symbol;Acc:MGI:3704367]	10	78229154	78229462	processed_pseudogene	9.48	1.29		2.27539	0.955654	0.00202893	0.00481279	6.07809	8.57709	10.2651	9.5835	0.980653	0.969503	1.90978
ENSMUSG00000087333	Gm13652	predicted gene 13652 [Source:MGI Symbol;Acc:MGI:3650033]	2	74955215	74968142	lncRNA	13.28	3.56	102634853	1.56493	0.630921	0.00206499	0.00489398	11.8255	8.57709	13.0647	18.2087	4.90327	3.87801	1.90978
ENSMUSG00000086993	Rsf1os2	remodeling and spacing factor 1, opposite strand 2 [Source:MGI Symbol;Acc:MGI:3642179]	7	97299217	97346035	lncRNA	10.14	1.3	102641859	2.33755	1.00148	0.00206579	0.00489531	4.30894	7.62408	7.46553	15.3336	1.96131	0.969503	0.954891
ENSMUSG00000022657	Cd96	CD96 antigen [Source:MGI Symbol;Acc:MGI:1934368]	16	45856020	45940614	protein_coding	12.02	2.91	84544	1.6687	0.681827	0.00209812	0.00496693	9.30509	13.3421	10.2651	12.4586	4.90327	0.969503	2.86467
ENSMUSG00000040345	Arhgap9	Rho GTPase activating protein 9 [Source:MGI Symbol;Acc:MGI:2143764]	10	127157833	127165812	protein_coding	11.7	1.62	216445	2.24389	0.982046	0.00211352	0.00500062	4.0114	16.2012	10.2651	8.62515	1.96131	1.93901	0.954891
ENSMUSG00000103730	Gm38316	predicted gene, 38316 [Source:MGI Symbol;Acc:MGI:5611544]	14	51188016	51189461	TEC	6.36	0		4.25383	2.82845	0.00212279	0.00502086	1.94011	10.4831	0.933192	7.6668	0	0	0
ENSMUSG00000108592	Gm38973	predicted gene, 38973 [Source:MGI Symbol;Acc:MGI:5621858]	7	27348851	27350484	lncRNA	6.97	0		4.56804	3.00552	0.00218471	0.00516037	1.74173	5.71806	5.59915	9.5835	0	0	0
ENSMUSG00000096351	Samd11	sterile alpha motif domain containing 11 [Source:MGI Symbol;Acc:MGI:2446220]	4	156331423	156340717	protein_coding	15.53	3.56	231004	1.71172	0.729187	0.0022889	0.00539455	7.66345	18.1072	10.2651	18.2087	1.96131	7.75602	0.954891
ENSMUSG00000106863	Gm42109	predicted gene, 42109 [Source:MGI Symbol;Acc:MGI:5624994]	5	90701058	90736936	lncRNA	7.9	0.33		3.31578	1.64546	0.00233638	0.00549915	2.31142	5.71806	8.39873	9.5835	0.980653	0	0
ENSMUSG00000113031	Gm34552	predicted gene, 34552 [Source:MGI Symbol;Acc:MGI:5593711]	12	74360975	74363936	lncRNA	14.18	2.91		1.82217	0.790161	0.00234843	0.00552627	7.08944	5.71806	20.5302	16.292	3.92261	2.90851	1.90978
ENSMUSG00000026343	Gpr39	G protein-coupled receptor 39 [Source:MGI Symbol;Acc:MGI:1918361]	1	125604732	125801599	protein_coding	23.39	6.78	71111	1.46597	0.609608	0.00240987	0.00566147	10.5444	33.3554	20.5302	16.292	8.82588	3.87801	7.63912
ENSMUSG00000010311	Optc	opticin [Source:MGI Symbol;Acc:MGI:2151113]	1	133824937	133835737	protein_coding	8.85	0.32	269120	3.47733	1.75214	0.00241774	0.0056787	2.29241	9.5301	8.39873	8.62515	0	0	0.954891
ENSMUSG00000024371	C2	complement component 2 (within H-2S) [Source:MGI Symbol;Acc:MGI:88226]	17	35081580	35117241	protein_coding	18.03	6.8	12263	1.19923	0.466355	0.00241978	0.00568285	20.1921	19.0602	15.8643	19.167	11.7678	2.90851	5.72934
ENSMUSG00000120426	Gm56758	predicted gene, 56758 [Source:MGI Symbol;Acc:MGI:7337429]	14	55995338	55996477	lncRNA	13.59	4.19		1.40562	0.567637	0.00249129	0.00584112	15.727	19.0602	12.1315	9.5835	2.94196	4.84751	4.77445
ENSMUSG00000097318	1700007L15Rik	RIKEN cDNA 1700007L15 gene [Source:MGI Symbol;Acc:MGI:1916581]	16	33193627	33201138	lncRNA	28.44	11.88		1.08366	0.416834	0.00256434	0.00600182	23.8214	24.7783	28.9289	31.6256	6.86457	8.72552	20.0527
ENSMUSG00000087203	Gm13986	predicted gene 13986 [Source:MGI Symbol;Acc:MGI:3651937]	2	117687769	117941683	lncRNA	22.71	7.11	329496	1.38781	0.571896	0.00258722	0.00605003	8.90936	23.8253	27.0626	17.2503	5.88392	11.634	3.81956
ENSMUSG00000117007	Gm41556	predicted gene, 41556 [Source:MGI Symbol;Acc:MGI:5624441]	17	29272310	29279141	lncRNA	18.35	4.19		1.69927	0.746974	0.00262519	0.00613477	7.00549	24.7783	14.9311	15.3336	4.90327	1.93901	5.72934
ENSMUSG00000047988	4933428G20Rik	RIKEN cDNA 4933428G20 gene [Source:MGI Symbol;Acc:MGI:1918475]	11	97381609	97391166	lncRNA	21.83	7.77		1.25512	0.503347	0.0026413	0.00616835	13.1364	26.6843	17.7306	21.0837	7.84523	11.634	3.81956
ENSMUSG00000055216	9430025C20Rik	RIKEN cDNA 9430025C20 gene [Source:MGI Symbol;Acc:MGI:3045277]	4	3806635	3808751	pseudogene	14.53	3.57		1.6275	0.702762	0.00268419	0.00626232	6.67093	15.2482	14.9311	13.4169	6.86457	1.93901	1.90978
ENSMUSG00000055494	Gm14168	predicted gene 14168 [Source:MGI Symbol;Acc:MGI:3651463]	2	156413712	156419377	lncRNA	21.19	8.05		1.18344	0.467869	0.00271632	0.00633172	12.8768	20.0132	19.597	23.9588	6.86457	5.81702	11.4587
ENSMUSG00000052981	Ube2ql1	ubiquitin-conjugating enzyme E2Q family-like 1 [Source:MGI Symbol;Acc:MGI:1924230]	13	69850951	69888008	protein_coding	18.33	7.15	76980	1.16444	0.456514	0.00272499	0.00635125	30.4615	18.1072	17.7306	19.167	12.7485	7.75602	0.954891
ENSMUSG00000097763	Gm26636	predicted gene, 26636 [Source:MGI Symbol;Acc:MGI:5477130]	6	87885825	87891441	lncRNA	21.88	6.16		1.48872	0.636092	0.0027716	0.00645386	9.10236	28.5903	12.1315	24.9171	10.7872	2.90851	4.77445
ENSMUSG00000101166	Gm28496	predicted gene 28496 [Source:MGI Symbol;Acc:MGI:5579202]	7	43896150	43912144	lncRNA	11.04	1.63		2.1386	0.987838	0.00291013	0.00675241	4.39256	9.5301	13.9979	9.5835	3.92261	0	0.954891
ENSMUSG00000046634	Pkd1l1	polycystic kidney disease 1 like 1 [Source:MGI Symbol;Acc:MGI:2156538]	11	8776708	8923266	protein_coding	24.39	9.37	171395	1.16938	0.467398	0.00292667	0.00678856	12.3562	23.8253	18.6638	30.6672	9.80653	11.634	6.68423
ENSMUSG00000036168	Ccdc38	coiled-coil domain containing 38 [Source:MGI Symbol;Acc:MGI:2444738]	10	93376494	93420189	protein_coding	11.11	1.61	237465	2.13819	0.996929	0.0029948	0.00693751	5.91695	14.2952	4.66596	14.3753	1.96131	0	2.86467
ENSMUSG00000037406	Htra4	HtrA serine peptidase 4 [Source:MGI Symbol;Acc:MGI:3036260]	8	25514945	25528978	protein_coding	18.01	4.52	330723	1.59361	0.705535	0.00306543	0.00709252	6.77026	17.1542	18.6638	18.2087	5.88392	2.90851	4.77445
ENSMUSG00000118384	9030625G05Rik	RIKEN cDNA 9030625G05 gene [Source:MGI Symbol;Acc:MGI:1918795]	18	75105835	75114618	lncRNA	6.31	0.32	71545	3.02084	1.54126	0.00307751	0.00711747	2.90565	3.81204	7.46553	7.6668	0	0	0.954891
ENSMUSG00000084904	Gm14827	predicted gene 14827 [Source:MGI Symbol;Acc:MGI:3705192]	X	93486338	93491333	lncRNA	9.81	1.93	100503393	1.83251	0.820307	0.00323678	0.00746389	7.66551	13.3421	7.46553	8.62515	0.980653	1.93901	2.86467
ENSMUSG00000114184	Gm7143	predicted gene 7143 [Source:MGI Symbol;Acc:MGI:3646528]	12	102832890	102833748	processed_pseudogene	16.39	5.49		1.30551	0.54494	0.00328462	0.00756766	10.5824	13.3421	21.4634	14.3753	6.86457	3.87801	5.72934
ENSMUSG00000114929	Gm48441	predicted gene, 48441 [Source:MGI Symbol;Acc:MGI:6097949]	13	58379957	58384564	lncRNA	4.44	0		3.59298	2.6824	0.00329824	0.00759575	1.6965	4.76505	2.79958	5.7501	0	0	0
ENSMUSG00000087264	Gad1os	glutamate decarboxylase 1, opposite strand [Source:MGI Symbol;Acc:MGI:1916236]	2	70320284	70393701	lncRNA	24.63	8.44	68986	1.28116	0.538681	0.00331641	0.0076351	14.5071	28.5903	26.1294	19.167	13.7291	8.72552	2.86467
ENSMUSG00000085030	2810455O05Rik	RIKEN cDNA 2810455O05 gene [Source:MGI Symbol;Acc:MGI:1920072]	8	124565292	124567524	lncRNA	26.86	11.61		1.04074	0.411772	0.00336545	0.00773795	21.4309	34.3084	25.1962	21.0837	9.80653	12.6035	12.4136
ENSMUSG00000081593	Gm11841	predicted gene 11841 [Source:MGI Symbol;Acc:MGI:3651164]	4	12125290	12127252	processed_pseudogene	6.95	0.64		2.63793	1.13089	0.00338925	0.00778845	5.66355	7.62408	6.53234	6.70845	0	0.969503	0.954891
ENSMUSG00000046687	Gm5424	predicted gene 5424 [Source:MGI Symbol;Acc:MGI:3643173]	10	61906902	61908141	processed_pseudogene	19.61	6.76		1.26899	0.533169	0.00347762	0.00798033	14.7121	22.8722	16.7975	19.167	4.90327	5.81702	9.54891
ENSMUSG00000029138	Ccdc121	coiled-coil domain containing 121 [Source:MGI Symbol;Acc:MGI:1914906]	5	31643084	31645820	protein_coding	17.36	4.54	67656	1.54338	0.693735	0.00350411	0.00803503	7.13984	17.1542	19.597	15.3336	8.82588	0.969503	3.81956
ENSMUSG00000031488	Rab11fip1	RAB11 family interacting protein 1 (class I) [Source:MGI Symbol;Acc:MGI:1923017]	8	27628801	27664674	protein_coding	7.57	1.6	75767	1.76277	0.761666	0.00354141	0.00811795	20.9914	7.62408	9.33192	5.7501	0	0.969503	3.81956
ENSMUSG00000114934	Gm48342	predicted gene, 48342 [Source:MGI Symbol;Acc:MGI:6097804]	13	120159896	120166085	lncRNA	9.49	0.65		2.88517	1.38992	0.00357105	0.00817796	3.21839	9.5301	8.39873	10.5419	1.96131	0	0
ENSMUSG00000099517	H3c8	H3 clustered histone 8 [Source:MGI Symbol;Acc:MGI:2145541]	13	23719592	23720121	protein_coding	21.75	8.38	97908	1.15801	0.475291	0.00358136	0.00819804	15.0872	23.8253	27.0626	14.3753	6.86457	9.69503	8.59402
ENSMUSG00000048096	Lmod1	leiomodin 1 (smooth muscle) [Source:MGI Symbol;Acc:MGI:2135671]	1	135252545	135295803	protein_coding	8.55	0.65	93689	2.80528	1.3076	0.00359745	0.0082322	2.88758	8.57709	6.53234	10.5419	0.980653	0	0.954891
ENSMUSG00000022519	Srl	sarcalumenin [Source:MGI Symbol;Acc:MGI:2146620]	16	4298080	4359680	protein_coding	15.49	6.45	106393	1.07691	0.43091	0.00368342	0.00841715	44.4171	19.0602	13.9979	13.4169	6.86457	3.87801	8.59402
ENSMUSG00000106350	Kif19b	kinesin family member 19B [Source:MGI Symbol;Acc:MGI:3646257]	5	140431400	140480826	protein_coding	19.91	6.16	101055939	1.37445	0.601991	0.0037378	0.008535	8.57641	20.0132	19.597	20.1254	9.80653	5.81702	2.86467
ENSMUSG00000045055	Rpsa-ps2	ribosomal protein SA, pseudogene 2 [Source:MGI Symbol;Acc:MGI:3643356]	10	128612240	128613119	processed_pseudogene	18.99	6.78		1.23074	0.518243	0.00374267	0.00854485	14.0984	14.2952	16.7975	25.8755	7.84523	5.81702	6.68423
ENSMUSG00000086688	Gm11560	predicted gene 11560 [Source:MGI Symbol;Acc:MGI:3652066]	11	99822988	99823935	processed_pseudogene	19.24	7.44		1.15233	0.476648	0.0038187	0.00870569	15.9492	21.9192	23.3298	12.4586	10.7872	5.81702	5.72934
ENSMUSG00000086240	Gm7846	predicted gene 7846 [Source:MGI Symbol;Acc:MGI:3645212]	1	28619580	28619853	processed_pseudogene	12.35	2.91		1.63465	0.750357	0.00382057	0.00870902	7.64895	10.4831	10.2651	16.292	2.94196	3.87801	1.90978
ENSMUSG00000109940	Gm45399	predicted gene 45399 [Source:MGI Symbol;Acc:MGI:5791235]	7	102107452	102108467	TEC	9.49	1.95		1.77558	0.816655	0.00384495	0.00876178	7.67773	5.71806	9.33192	13.4169	3.92261	1.93901	0
ENSMUSG00000037437	Adam32	a disintegrin and metallopeptidase domain 32 [Source:MGI Symbol;Acc:MGI:2653822]	8	25326156	25438820	protein_coding	23.72	8.43	353188	1.23576	0.526066	0.00384743	0.0087665	11.4956	25.7313	21.4634	23.9588	11.7678	10.6645	2.86467
ENSMUSG00000085731	Gm16229	predicted gene 16229 [Source:MGI Symbol;Acc:MGI:3802021]	10	127499708	127501353	lncRNA	25.41	7.13		1.46262	0.664685	0.00387057	0.00881734	9.8345	25.7313	11.1983	39.2924	11.7678	4.84751	4.77445
ENSMUSG00000121064	Gm57387	predicted gene, 57387 [Source:MGI Symbol;Acc:MGI:7338687]	11	51474753	51475499	lncRNA	18.93	6.48		1.27388	0.546562	0.0039063	0.00889207	9.52433	17.1542	22.3966	17.2503	8.82588	6.78652	3.81956
ENSMUSG00000121023	Gm39193	predicted gene, 39193 [Source:MGI Symbol;Acc:MGI:5622078]	8	71857992	71858543	lncRNA	13.96	4.21		1.39483	0.613008	0.00395784	0.00900457	11.6635	13.3421	8.39873	20.1254	6.86457	2.90851	2.86467
ENSMUSG00000001021	S100a3	S100 calcium binding protein A3 [Source:MGI Symbol;Acc:MGI:1338849]	3	90491966	90510009	protein_coding	13.23	3.87	20197	1.42614	0.631002	0.00405457	0.00921774	9.38357	9.5301	18.6638	11.5002	3.92261	3.87801	3.81956
ENSMUSG00000085337	Gm15964	predicted gene 15964 [Source:MGI Symbol;Acc:MGI:3802003]	16	91408356	91420749	lncRNA	6.99	0.33		2.97373	1.72154	0.004068	0.00924431	3.41555	13.3421	1.86638	5.7501	0.980653	0	0
ENSMUSG00000097279	Gm5106	predicted gene 5106 [Source:MGI Symbol;Acc:MGI:3643983]	5	8823577	8848523	lncRNA	10.78	1.93	330031	1.88148	0.915482	0.00418053	0.00947774	4.74859	11.4361	6.53234	14.3753	1.96131	0.969503	2.86467
ENSMUSG00000114838	Gm48703	predicted gene, 48703 [Source:MGI Symbol;Acc:MGI:6098342]	13	35579366	35639815	lncRNA	14.21	3.88		1.4852	0.676688	0.00418312	0.00948222	7.9598	17.1542	14.9311	10.5419	4.90327	2.90851	3.81956
ENSMUSG00000091021	Gm17300	predicted gene, 17300 [Source:MGI Symbol;Acc:MGI:4936934]	4	132079083	132080693	lncRNA	13.02	1.62		2.21373	1.1724	0.00424603	0.00961599	4.28111	25.7313	3.73277	9.5835	1.96131	1.93901	0.954891
ENSMUSG00000078143	Gm17344	predicted gene, 17344 [Source:MGI Symbol;Acc:MGI:4936978]	8	110579166	110595087	lncRNA	17.12	4.52	115486898	1.51095	0.702615	0.00428823	0.00970846	6.76736	21.9192	10.2651	19.167	4.90327	4.84751	3.81956
ENSMUSG00000080002	Gm5566	predicted pseudogene 5566 [Source:MGI Symbol;Acc:MGI:3648428]	5	149584230	149584688	processed_pseudogene	4.13	0		3.30487	2.73678	0.00434989	0.00984177	2.3229	5.71806	0.933192	5.7501	0	0	0
ENSMUSG00000098698	Mir6960	microRNA 6960 [Source:MGI Symbol;Acc:MGI:5531002]	15	98978686	98978746	miRNA	6.32	0.33	102465579	2.86132	1.66206	0.00445912	0.0100792	3.0629	12.3891	4.66596	1.9167	0.980653	0	0
ENSMUSG00000070167	Snora57	small nucleolar RNA, H/ACA box 57 [Source:MGI Symbol;Acc:MGI:5455599]	19	8865902	8866049	snoRNA	18.34	7.09	118027464	1.14217	0.482937	0.00446094	0.0100823	15.1561	21.9192	16.7975	16.292	3.92261	9.69503	7.63912
ENSMUSG00000104651	Gm21168	predicted gene, 21168 [Source:MGI Symbol;Acc:MGI:5434523]	5	26161624	26162719	processed_pseudogene	13.92	4.52		1.31224	0.57927	0.00453149	0.01023	12.0041	11.4361	13.0647	17.2503	4.90327	3.87801	4.77445
ENSMUSG00000101503	Gm28364	predicted gene 28364 [Source:MGI Symbol;Acc:MGI:5579070]	1	74320320	74321025	lncRNA	9.48	1.61		1.9231	0.946793	0.00454031	0.0102464	4.95499	12.3891	8.39873	7.6668	0.980653	2.90851	0.954891
ENSMUSG00000087429	Gm16235	predicted gene 16235 [Source:MGI Symbol;Acc:MGI:3801878]	10	88280098	88285749	lncRNA	4.76	0		3.46779	2.94288	0.00454336	0.0102522	1.6233	9.5301	1.86638	2.87505	0	0	0
ENSMUSG00000120961	Gm56624	predicted gene, 56624 [Source:MGI Symbol;Acc:MGI:7337162]	16	55932346	55936675	lncRNA	8.84	0.65		2.77088	1.40426	0.00460026	0.010374	2.90202	10.4831	9.33192	6.70845	0.980653	0	0.954891
ENSMUSG00000021803	Cdhr1	cadherin-related family member 1 [Source:MGI Symbol;Acc:MGI:2157782]	14	36799814	36820304	protein_coding	14.82	3.88	170677	1.51536	0.712433	0.00462723	0.0104315	5.76843	12.3891	18.6638	13.4169	4.90327	3.87801	2.86467
ENSMUSG00000101845	Gm28198	predicted gene 28198 [Source:MGI Symbol;Acc:MGI:5578904]	7	127158314	127172288	lncRNA	7.92	0.64		2.65888	1.30982	0.00464186	0.0104612	3.5279	8.57709	5.59915	9.5835	0	0.969503	0.954891
ENSMUSG00000074607	Tox2	TOX high mobility group box family member 2 [Source:MGI Symbol;Acc:MGI:3611233]	2	163045045	163166090	protein_coding	5.66	0.33	269389	2.76022	1.57225	0.00464657	0.0104707	3.50543	6.67107	8.39873	1.9167	0.980653	0	0
ENSMUSG00000064032	Gm10143	predicted gene 10143 [Source:MGI Symbol;Acc:MGI:3704492]	19	10175732	10179748	lncRNA	31.69	13.89		1.01299	0.419533	0.00466132	0.0105006	19.8845	40.9794	19.597	34.5006	14.7098	15.512	11.4587
ENSMUSG00000097414	B130046B21Rik	RIKEN cDNA B130046B21 gene [Source:MGI Symbol;Acc:MGI:3704458]	15	98704905	98713958	lncRNA	12.97	3.23		1.5584	0.739947	0.00473762	0.0106634	5.74356	12.3891	11.1983	15.3336	2.94196	4.84751	1.90978
ENSMUSG00000032549	Rab6b	RAB6B, member RAS oncogene family [Source:MGI Symbol;Acc:MGI:107283]	9	102988986	103062475	protein_coding	22.45	9.37	270192	1.06402	0.446349	0.00474959	0.0106881	13.6541	24.7783	20.5302	22.0421	11.7678	6.78652	9.54891
ENSMUSG00000085627	Gm11222	predicted gene 11222 [Source:MGI Symbol;Acc:MGI:3651632]	4	69772184	69772921	processed_pseudogene	15.2	5.15		1.26428	0.559929	0.00486852	0.0109372	10.7184	17.1542	11.1983	17.2503	3.92261	4.84751	6.68423
ENSMUSG00000058542	Gm15590	predicted gene 15590 [Source:MGI Symbol;Acc:MGI:3831433]	17	6182129	6182680	processed_pseudogene	27.54	11.92		1.02282	0.427389	0.00488599	0.0109706	27.6587	20.0132	24.263	38.334	11.7678	8.72552	15.2782
ENSMUSG00000027868	Tbx15	T-box 15 [Source:MGI Symbol;Acc:MGI:1277234]	3	99147697	99261575	protein_coding	20.54	5.2	21384	1.53744	0.74821	0.00491943	0.0110376	6.87255	17.1542	21.4634	23.0004	9.80653	4.84751	0.954891
ENSMUSG00000101952	Gm10550	predicted gene 10550 [Source:MGI Symbol;Acc:MGI:3704193]	1	93658826	93678794	lncRNA	8.26	0.97		2.25862	1.15977	0.00503736	0.0112795	4.09522	11.4361	2.79958	10.5419	1.96131	0	0.954891
ENSMUSG00000081640	Rplp0-ps1	ribosomal protein, large, P0, pseudogene 1 [Source:MGI Symbol;Acc:MGI:3648599]	3	93185448	93186380	processed_pseudogene	16.16	5.48		1.2611	0.56331	0.00504361	0.0112924	10.2146	18.1072	11.1983	19.167	4.90327	5.81702	5.72934
ENSMUSG00000120886	Gm56584	predicted gene, 56584 [Source:MGI Symbol;Acc:MGI:7337082]	13	24945558	24946181	lncRNA	14.55	4.84		1.28095	0.574519	0.00510521	0.0114206	9.79553	14.2952	13.0647	16.292	4.90327	3.87801	5.72934
ENSMUSG00000023391	Dlx2	distal-less homeobox 2 [Source:MGI Symbol;Acc:MGI:94902]	2	71373752	71377098	protein_coding	8.47	1.93	13392	1.64715	0.776034	0.00510801	0.0114257	14.8505	4.76505	15.8643	4.79175	0.980653	1.93901	2.86467
ENSMUSG00000086196	Gm13571	predicted gene 13571 [Source:MGI Symbol;Acc:MGI:3652223]	2	60168532	60201578	lncRNA	9.18	0.64		2.76293	1.47875	0.00522711	0.01167	2.53966	14.2952	6.53234	6.70845	0	0.969503	0.954891
ENSMUSG00000098022	Zfp82	zinc finger protein 82 [Source:MGI Symbol;Acc:MGI:1890753]	7	29753914	29772325	protein_coding	15.13	4.54	330502	1.3778	0.641708	0.00526242	0.0117402	11.6304	17.1542	19.597	8.62515	6.86457	4.84751	1.90978
ENSMUSG00000106438	Gm32051	predicted gene, 32051 [Source:MGI Symbol;Acc:MGI:5591210]	5	105557205	105563536	lncRNA	22.4	8.71		1.1309	0.492107	0.00530039	0.01182	11.1494	17.1542	27.9958	22.0421	8.82588	6.78652	10.5038
ENSMUSG00000026255	Efhd1	EF hand domain containing 1 [Source:MGI Symbol;Acc:MGI:1921607]	1	87192085	87238561	protein_coding	14.47	2.58	98363	1.84211	0.977607	0.00533764	0.0118906	5.09944	12.3891	22.3966	8.62515	0.980653	5.81702	0.954891
ENSMUSG00000023019	Gpd1	glycerol-3-phosphate dehydrogenase 1 (soluble) [Source:MGI Symbol;Acc:MGI:95679]	15	99615396	99622886	protein_coding	22.78	8.68	14555	1.14394	0.502641	0.00535654	0.0119302	15.1952	28.5903	18.6638	21.0837	2.94196	12.6035	10.5038
ENSMUSG00000104717	Gm33969	predicted gene, 33969 [Source:MGI Symbol;Acc:MGI:5593128]	5	97473763	97496298	lncRNA	5.39	0	102637064	3.55434	3.31521	0.00553967	0.0123187	1.51588	5.71806	3.73277	6.70845	0	0	0
ENSMUSG00000082480	Gm11687	predicted gene 11687 [Source:MGI Symbol;Acc:MGI:3652085]	2	143984408	143985293	processed_pseudogene	5.38	0.32		2.65129	1.58653	0.00555619	0.0123528	2.52512	7.62408	3.73277	4.79175	0	0.969503	0
ENSMUSG00000029862	Clcn1	chloride channel, voltage-sensitive 1 [Source:MGI Symbol;Acc:MGI:88417]	6	42263619	42292690	protein_coding	12.34	2.59	12723	1.68793	0.865926	0.00558162	0.0124081	6.8061	7.62408	11.1983	18.2087	4.90327	0.969503	1.90978
ENSMUSG00000114138	Gm36423	predicted gene, 36423 [Source:MGI Symbol;Acc:MGI:5595582]	13	9734262	9739580	lncRNA	11.44	2.26		1.73918	0.899626	0.00561292	0.0124763	6.20839	18.1072	2.79958	13.4169	2.94196	1.93901	1.90978
ENSMUSG00000078719	Msmp	microseminoprotein, prostate associated [Source:MGI Symbol;Acc:MGI:3652339]	4	43583216	43584494	protein_coding	7.31	0.96	100039672	2.13525	1.08277	0.0056137	0.0124768	5.91102	8.57709	2.79958	10.5419	0	1.93901	0.954891
ENSMUSG00000044177	Wfikkn2	WAP, follistatin/kazal, immunoglobulin, kunitz and netrin domain containing 2 [Source:MGI Symbol;Acc:MGI:2669209]	11	94126782	94136831	protein_coding	13.31	2.28	278507	1.86244	1.01497	0.00570762	0.0126723	4.24941	12.3891	9.33192	18.2087	4.90327	1.93901	0
ENSMUSG00000037254	Itih2	inter-alpha trypsin inhibitor, heavy chain 2 [Source:MGI Symbol;Acc:MGI:96619]	2	10099404	10136207	protein_coding	3.45	0	16425	2.9326	2.70874	0.00577003	0.0128028	2.19931	1.90602	6.53234	1.9167	0	0	0
ENSMUSG00000032419	Tbx18	T-box18 [Source:MGI Symbol;Acc:MGI:1923615]	9	87584853	87613313	protein_coding	12.64	2.25	76365	1.84275	0.980412	0.00577178	0.0128054	3.72384	13.3421	12.1315	12.4586	0.980653	2.90851	2.86467
ENSMUSG00000034764	1700006J14Rik	RIKEN cDNA 1700006J14 gene [Source:MGI Symbol;Acc:MGI:2447818]	10	120200062	120220241	lncRNA	26.66	9.69		1.18309	0.539886	0.00600766	0.013294	12.2685	31.4493	13.0647	35.459	9.80653	11.634	7.63912
ENSMUSG00000115469	Gm49227	predicted gene, 49227 [Source:MGI Symbol;Acc:MGI:6118687]	16	84876999	84880280	lncRNA	17.1	5.49		1.29714	0.612775	0.00615149	0.0135798	10.0916	26.6843	11.1983	13.4169	4.90327	6.78652	4.77445
ENSMUSG00000020932	Gfap	glial fibrillary acidic protein [Source:MGI Symbol;Acc:MGI:95697]	11	102778162	102791738	protein_coding	16.41	5.51	14580	1.25876	0.586746	0.00617055	0.0136176	9.05977	15.2482	19.597	14.3753	7.84523	5.81702	2.86467
ENSMUSG00000121068	Gm57050	predicted gene, 57050 [Source:MGI Symbol;Acc:MGI:7338013]	9	108216011	108217311	lncRNA	20.03	6.45		1.29051	0.612691	0.00620661	0.0136915	13.4552	16.2012	7.46553	36.4173	7.84523	3.87801	7.63912
ENSMUSG00000109086	Gm5596	predicted gene 5596 [Source:MGI Symbol;Acc:MGI:3646954]	7	57528554	57530974	processed_pseudogene	11.38	3.23		1.4124	0.680017	0.00621937	0.0137182	9.89691	17.1542	9.33192	7.6668	3.92261	1.93901	3.81956
ENSMUSG00000104435	Gm37422	predicted gene, 37422 [Source:MGI Symbol;Acc:MGI:5610650]	1	189612132	189616849	lncRNA	19.96	7.11		1.20034	0.552738	0.00623936	0.013758	11.8022	29.5433	12.1315	18.2087	6.86457	8.72552	5.72934
ENSMUSG00000014503	Pkd2l2	polycystic kidney disease 2-like 2 [Source:MGI Symbol;Acc:MGI:1858231]	18	34541542	34577169	protein_coding	18.67	7.08	53871	1.13963	0.513739	0.00629705	0.0138752	11.0173	22.8722	14.9311	18.2087	6.86457	3.87801	10.5038
ENSMUSG00000066007	Zfp600	zinc finger protein 600 [Source:MGI Symbol;Acc:MGI:3705222]	4	146093394	146135325	protein_coding	6.64	0.96	667666	2.03949	1.0295	0.00630168	0.0138839	6.06231	6.67107	6.53234	6.70845	0.980653	0	1.90978
ENSMUSG00000084875	4930570D08Rik	RIKEN cDNA 4930570D08 gene [Source:MGI Symbol;Acc:MGI:1925475]	X	132799448	132801962	lncRNA	4.76	0		3.28949	3.30125	0.00631154	0.0138985	1.43651	4.76505	2.79958	6.70845	0	0	0
ENSMUSG00000116665	E130310I04Rik	RIKEN cDNA E130310I04 gene [Source:MGI Symbol;Acc:MGI:3046461]	16	34763545	34779364	lncRNA	9.8	2.27	278725	1.59204	0.804644	0.00638533	0.0140537	5.6238	11.4361	9.33192	8.62515	3.92261	1.93901	0.954891
ENSMUSG00000051599	Pcdhb2	protocadherin beta 2 [Source:MGI Symbol;Acc:MGI:2136735]	18	37427865	37430677	protein_coding	10.74	2.9	93873	1.45712	0.71221	0.00649493	0.0142786	8.29211	12.3891	11.1983	8.62515	2.94196	0.969503	4.77445
ENSMUSG00000066749	Or8b9	olfactory receptor family 8 subfamily B member 9 [Source:MGI Symbol;Acc:MGI:3030711]	9	37765565	37768616	protein_coding	22.12	6.83	258412	1.32867	0.647976	0.0064984	0.0142848	10.4828	19.0602	22.3966	24.9171	15.6905	0.969503	3.81956
ENSMUSG00000103569	Gm38067	predicted gene, 38067 [Source:MGI Symbol;Acc:MGI:5611295]	1	131842267	131844177	TEC	10.42	2.59		1.53641	0.767324	0.00656502	0.0144238	6.61399	14.2952	10.2651	6.70845	2.94196	2.90851	1.90978
ENSMUSG00000108688	Gm44985	predicted gene 44985 [Source:MGI Symbol;Acc:MGI:5753561]	7	121766252	121767267	TEC	6.37	0.32		2.66916	1.84894	0.00656769	0.0144282	2.4371	4.76505	0.933192	13.4169	0	0	0.954891
ENSMUSG00000035262	Amh	anti-Mullerian hormone [Source:MGI Symbol;Acc:MGI:88006]	10	80641077	80643482	protein_coding	20.84	9.03	11705	1.01046	0.441884	0.00665759	0.0146151	17.8641	16.2012	23.3298	23.0004	9.80653	5.81702	11.4587
ENSMUSG00000030345	Dyrk4	dual-specificity tyrosine-(Y)-phosphorylation regulated kinase 4 [Source:MGI Symbol;Acc:MGI:1330292]	6	126852983	126898802	protein_coding	13.6	2.9	101320	1.64977	0.881854	0.00666084	0.0146207	4.92564	19.0602	11.1983	10.5419	0.980653	5.81702	1.90978
ENSMUSG00000116033	Gm49442	predicted gene, 49442 [Source:MGI Symbol;Acc:MGI:6155088]	15	98791232	98793056	lncRNA	21.53	6.45		1.35001	0.666606	0.00669525	0.0146917	8.27263	18.1072	17.7306	28.7505	1.96131	12.6035	4.77445
ENSMUSG00000097882	0610038B21Rik	RIKEN cDNA 0610038B21 gene [Source:MGI Symbol;Acc:MGI:1917595]	8	78243685	78250527	lncRNA	10.13	2.57	70345	1.49952	0.749881	0.00672958	0.014764	8.03011	11.4361	7.46553	11.5002	1.96131	0.969503	4.77445
ENSMUSG00000086438	Asb17os	ankyrin repeat and SOCS box-containing 17, opposite strand [Source:MGI Symbol;Acc:MGI:1919567]	3	153542539	153558121	lncRNA	12.63	2.57		1.67575	0.916788	0.00699564	0.0153176	4.39123	9.5301	13.9979	14.3753	1.96131	0.969503	4.77445
ENSMUSG00000084314	Rps15a-ps3	ribosomal protein S15A, pseudogene 3 [Source:MGI Symbol;Acc:MGI:3650886]	4	150931570	150931964	processed_pseudogene	3.46	0		2.77061	2.89623	0.00702199	0.0153658	1.64462	0.95301	5.59915	3.8334	0	0	0
ENSMUSG00000022487	Gtsf1	gametocyte specific factor 1 [Source:MGI Symbol;Acc:MGI:1921424]	15	103310832	103338897	protein_coding	4.14	0	74174	2.88463	3.25497	0.00706775	0.0154596	1.81634	4.76505	0.933192	6.70845	0	0	0
ENSMUSG00000090458	Gm17122	predicted gene 17122 [Source:MGI Symbol;Acc:MGI:4937949]	5	113980662	113981177	lncRNA	13.98	3.89		1.40945	0.714815	0.00724164	0.0158204	7.84042	16.2012	5.59915	20.1254	5.88392	2.90851	2.86467
ENSMUSG00000035699	Slc51a	solute carrier family 51, alpha subunit [Source:MGI Symbol;Acc:MGI:2146634]	16	32293322	32306697	protein_coding	6.01	0.32	106407	2.6156	1.83608	0.00726063	0.0158587	1.99705	9.5301	4.66596	3.8334	0	0	0.954891
ENSMUSG00000065589	Mir301	microRNA 301 [Source:MGI Symbol;Acc:MGI:3619324]	11	87003830	87003915	miRNA	14.83	4.84	723834	1.26853	0.61438	0.00735177	0.0160446	7.73854	13.3421	17.7306	13.4169	3.92261	5.81702	4.77445
ENSMUSG00000030849	Fgfr2	fibroblast growth factor receptor 2 [Source:MGI Symbol;Acc:MGI:95523]	7	129764181	132725079	protein_coding	6.28	0.64	14183	2.35459	1.23681	0.00736753	0.0160773	5.76869	6.67107	10.2651	1.9167	0	0.969503	0.954891
ENSMUSG00000089838	Gm2962	predicted pseudogene 2962 [Source:MGI Symbol;Acc:MGI:3781140]	1	170752878	170753213	processed_pseudogene	6.32	0.96		1.95355	1.02513	0.00758466	0.0165206	5.6162	5.71806	6.53234	6.70845	0	1.93901	0.954891
ENSMUSG00000029019	Nppb	natriuretic peptide type B [Source:MGI Symbol;Acc:MGI:97368]	4	148070245	148071662	protein_coding	41.62	18.13	18158	1.00296	0.449584	0.00759238	0.016534	16.2061	35.2614	53.1919	36.4173	20.5937	24.2376	9.54891
ENSMUSG00000116089	Gm7859	predicted gene 7859 [Source:MGI Symbol;Acc:MGI:3646834]	15	68586858	68587612	processed_pseudogene	5.37	0.32		2.47574	1.73238	0.00776231	0.016885	2.42261	4.76505	5.59915	5.7501	0	0	0.954891
ENSMUSG00000075265	Tnk2os	tyrosine kinase, non-receptor 2, opposite strand [Source:MGI Symbol;Acc:MGI:3642140]	16	32484041	32487015	lncRNA	11.43	2.59	675921	1.57087	0.852931	0.00780818	0.0169761	5.49687	8.57709	6.53234	19.167	3.92261	1.93901	1.90978
ENSMUSG00000046108	Il17c	interleukin 17C [Source:MGI Symbol;Acc:MGI:2446486]	8	123148759	123150378	protein_coding	17.65	5.17	234836	1.35414	0.694258	0.0078711	0.0171025	7.15861	18.1072	22.3966	12.4586	5.88392	4.84751	4.77445
ENSMUSG00000121399		novel transcript	11	83115280	83151786	lncRNA	8.21	0.65		2.47071	1.53598	0.0080553	0.0174777	2.4767	3.81204	9.33192	11.5002	0	1.93901	0
ENSMUSG00000118391	Gm19519	predicted gene, 19519 [Source:MGI Symbol;Acc:MGI:5011704]	18	57821718	57925432	lncRNA	14.22	4.19	100503033	1.34692	0.686799	0.00808934	0.0175444	6.27327	17.1542	13.9979	11.5002	3.92261	2.90851	5.72934
ENSMUSG00000036006	Ripor2	RHO family interacting cell polarization regulator 2 [Source:MGI Symbol;Acc:MGI:2444879]	13	24685508	24917799	protein_coding	5.68	0.33	193385	2.47183	1.8342	0.00815594	0.0176762	1.83659	3.81204	7.46553	5.7501	0.980653	0	0
ENSMUSG00000053475	Tnfaip6	tumor necrosis factor alpha induced protein 6 [Source:MGI Symbol;Acc:MGI:1195266]	2	51928021	51946698	protein_coding	12.01	2.26	21930	1.71754	0.997293	0.00821206	0.0177869	3.65703	9.5301	12.1315	14.3753	1.96131	3.87801	0.954891
ENSMUSG00000087502	Gm16091	predicted gene 16091 [Source:MGI Symbol;Acc:MGI:3802007]	8	72901445	72914699	lncRNA	3.82	0		2.57174	3.44852	0.00829338	0.0179503	2.23859	5.71806	0	5.7501	0	0	0
ENSMUSG00000092572	Serpinb10	serine (or cysteine) peptidase inhibitor, clade B (ovalbumin), member 10 [Source:MGI Symbol;Acc:MGI:2138648]	1	107456757	107477001	protein_coding	11.09	2.9	241197	1.44222	0.760442	0.00840376	0.0181799	5.68917	8.57709	8.39873	16.292	1.96131	3.87801	2.86467
ENSMUSG00000085111	Ascl4	achaete-scute family bHLH transcription factor 4 [Source:MGI Symbol;Acc:MGI:1914591]	10	85763545	85782070	protein_coding	10.15	1.93	67341	1.69354	0.977274	0.00843023	0.0182316	6.04878	13.3421	5.59915	11.5002	1.96131	0	3.81956
ENSMUSG00000083754	Gm7803	predicted gene 7803 [Source:MGI Symbol;Acc:MGI:3646089]	X	49414395	49415409	processed_pseudogene	6.34	0.65		2.28219	1.28254	0.00847985	0.0183315	3.56618	6.67107	3.73277	8.62515	1.96131	0	0
ENSMUSG00002075808	Gm55497	predicted gene, 55497 [Source:MGI Symbol;Acc:MGI:6847463]	9	44246262	44246402	miRNA	8.22	1.61		1.68633	0.936032	0.00850879	0.0183866	4.41814	7.62408	7.46553	9.5835	0.980653	1.93901	1.90978
ENSMUSG00000037627	Rgs22	regulator of G-protein signalling 22 [Source:MGI Symbol;Acc:MGI:3613651]	15	36009625	36140546	protein_coding	6.95	1.29	626596	1.74156	0.951751	0.00868361	0.0187415	6.12281	8.57709	6.53234	5.7501	0.980653	1.93901	0.954891
ENSMUSG00000116723	Gm46559	predicted gene, 46559 [Source:MGI Symbol;Acc:MGI:5826196]	16	37412289	37416552	lncRNA	7.57	1.29		1.79894	1.02439	0.00873889	0.0188493	4.56909	3.81204	10.2651	8.62515	1.96131	0	1.90978
ENSMUSG00000071497	Nutf2-ps1	nuclear transport factor 2, pseudogene 1 [Source:MGI Symbol;Acc:MGI:108008]	19	53576599	53577499	protein_coding	15.14	5.8		1.10857	0.52915	0.00891396	0.0191958	12.8465	18.1072	17.7306	9.5835	4.90327	4.84751	7.63912
ENSMUSG00000101549	Gm29630	predicted gene 29630 [Source:MGI Symbol;Acc:MGI:5580336]	1	132202454	132208149	lncRNA	4.43	0		2.70576	4.21205	0.0089488	0.0192669	1.27006	6.67107	3.73277	2.87505	0	0	0
ENSMUSG00000037379	Spon2	spondin 2, extracellular matrix protein [Source:MGI Symbol;Acc:MGI:1923724]	5	33355528	33375799	protein_coding	20.88	8.04	100689	1.10208	0.529258	0.00900935	0.0193894	10.0077	25.7313	16.7975	20.1254	5.88392	5.81702	12.4136
ENSMUSG00000093865	Lrit3	leucine-rich repeat, immunoglobulin-like and transmembrane domains 3 [Source:MGI Symbol;Acc:MGI:2685267]	3	129581530	129597679	protein_coding	9.16	0.95	242235	2.15359	1.43188	0.00910198	0.0195749	2.79438	6.67107	10.2651	10.5419	0	0	2.86467
ENSMUSG00000097745	AI115009	expressed sequence AI115009 [Source:MGI Symbol;Acc:MGI:2139623]	3	152372550	152387069	lncRNA	5.39	0.98	99542	1.79002	0.927294	0.00924392	0.019848	20.7163	5.71806	2.79958	7.6668	1.96131	0.969503	0
ENSMUSG00000028572	Hook1	hook microtubule tethering protein 1 [Source:MGI Symbol;Acc:MGI:1925213]	4	95855477	95913650	protein_coding	5.37	0.96	77963	1.78737	0.929302	0.00938073	0.0201154	21.1279	6.67107	5.59915	3.8334	0	0.969503	1.90978
ENSMUSG00000118263	Gm42064	predicted gene, 42064 [Source:MGI Symbol;Acc:MGI:5624949]	19	5355901	5357542	lncRNA	3.48	0		2.49989	3.4227	0.00939546	0.0201429	1.53294	2.85903	3.73277	3.8334	0	0	0
ENSMUSG00000047953	Gp5	glycoprotein 5 (platelet) [Source:MGI Symbol;Acc:MGI:1096363]	16	30126503	30129597	protein_coding	18.33	7.1	14729	1.09338	0.530206	0.00961533	0.0205831	9.09786	20.0132	17.7306	17.2503	6.86457	6.78652	7.63912
ENSMUSG00000114935	Gm47040	predicted gene, 47040 [Source:MGI Symbol;Acc:MGI:6095741]	13	114595199	114598583	lncRNA	8.26	0.97		2.05366	1.34032	0.00973101	0.0208077	2.88898	11.4361	2.79958	10.5419	0.980653	1.93901	0
ENSMUSG00000085976	Gm13816	predicted gene 13816 [Source:MGI Symbol;Acc:MGI:3649317]	2	92572575	92589553	lncRNA	19.92	8.06		1.0518	0.504094	0.00975145	0.0208367	13.4354	26.6843	17.7306	15.3336	5.88392	10.6645	7.63912
ENSMUSG00000097651	4930461G14Rik	RIKEN cDNA 4930461G14 gene [Source:MGI Symbol;Acc:MGI:1922129]	9	58362385	58376920	lncRNA	5.71	0.95	74879	1.8186	0.989512	0.00980658	0.0209419	13.0235	2.85903	3.73277	10.5419	0	0	2.86467
ENSMUSG00000052595	A1cf	APOBEC1 complementation factor [Source:MGI Symbol;Acc:MGI:1917115]	19	31846164	31926395	protein_coding	6.64	0.65	69865	2.23781	1.38646	0.00993791	0.0212032	3.68288	2.85903	7.46553	9.5835	0	1.93901	0
ENSMUSG00000037577	Ephx3	epoxide hydrolase 3 [Source:MGI Symbol;Acc:MGI:1919182]	17	32402744	32408523	protein_coding	13.24	3.23	71932	1.46685	0.84009	0.00994613	0.0212186	5.81615	12.3891	16.7975	10.5419	3.92261	1.93901	3.81956
ENSMUSG00000029330	Cds1	CDP-diacylglycerol synthase 1 [Source:MGI Symbol;Acc:MGI:1921846]	5	101912996	101971724	protein_coding	3.49	0.32	74596	2.12688	1.34781	0.00998661	0.0212943	22.6613	3.81204	1.86638	4.79175	0	0	0.954891
ENSMUSG00000104414	Gm37799	predicted gene, 37799 [Source:MGI Symbol;Acc:MGI:5611027]	1	136469343	136483611	lncRNA	4.09	0		2.28225	5.15762	0.0100276	0.0213731	1.82468	2.85903	6.53234	2.87505	0	0	0
ENSMUSG00000109602	Gm31597	predicted gene, 31597 [Source:MGI Symbol;Acc:MGI:5590756]	7	45391464	45399683	lncRNA	6.63	0.97		1.89644	1.13086	0.0100789	0.0214738	4.76635	2.85903	8.39873	8.62515	1.96131	0	0.954891
ENSMUSG00000025927	Tfap2b	transcription factor AP-2 beta [Source:MGI Symbol;Acc:MGI:104672]	1	19279138	19308800	protein_coding	6.63	0.32	21419	2.42709	2.27432	0.0100963	0.0215009	1.73724	5.71806	7.46553	6.70845	0	0	0.954891
ENSMUSG00000114165	Gm47513	predicted gene, 47513 [Source:MGI Symbol;Acc:MGI:6096505]	13	64300395	64302410	TEC	20.53	7.4		1.14995	0.579391	0.0100966	0.0215009	9.66856	24.7783	21.4634	15.3336	3.92261	8.72552	9.54891
ENSMUSG00000083337	Gm11539	predicted gene 11539 [Source:MGI Symbol;Acc:MGI:3651911]	11	96139459	96140015	processed_pseudogene	4.41	0.32		2.20456	1.62109	0.0101113	0.02153	3.17017	0.95301	6.53234	5.7501	0	0.969503	0
ENSMUSG00000106834	Gm10459	predicted gene 10459 [Source:MGI Symbol;Acc:MGI:3642067]	5	33809445	33810599	TEC	6.34	0.64		2.21047	1.34317	0.0101235	0.0215537	3.21397	9.5301	3.73277	5.7501	0	0.969503	0.954891
ENSMUSG00000107040	Gm43791	predicted gene 43791 [Source:MGI Symbol;Acc:MGI:5663928]	5	35189214	35190789	lncRNA	6.99	0.65		2.25074	1.45407	0.0101719	0.0216502	3.04149	4.76505	2.79958	13.4169	0.980653	0.969503	0
ENSMUSG00000100548	Gm29585	predicted gene 29585 [Source:MGI Symbol;Acc:MGI:5580291]	10	128358132	128381228	lncRNA	10.75	2.58		1.47797	0.846039	0.0103584	0.0220186	4.60855	8.57709	10.2651	13.4169	2.94196	0.969503	3.81956
ENSMUSG00000086816	Gm16726	predicted gene, 16726 [Source:MGI Symbol;Acc:MGI:4439650]	19	46252978	46256108	lncRNA	5.39	0.33		2.2793	1.93402	0.0104604	0.0222132	2.00419	8.57709	2.79958	4.79175	0.980653	0	0
ENSMUSG00000090516	Rps11-ps1	ribosomal protein S11, pseudogene 1 [Source:MGI Symbol;Acc:MGI:3644744]	9	59379042	59379516	processed_pseudogene	13.22	3.87		1.31133	0.716039	0.0105904	0.0224624	7.02122	13.3421	19.597	6.70845	4.90327	1.93901	4.77445
ENSMUSG00000059659	Gm10069	predicted gene 10069 [Source:MGI Symbol;Acc:MGI:3641875]	6	128415706	128480248	lncRNA	7.29	1.3	791299	1.71418	1.0296	0.0106839	0.0226516	5.18067	7.62408	4.66596	9.5835	1.96131	1.93901	0
ENSMUSG00000039329	Tex19.1	testis expressed gene 19.1 [Source:MGI Symbol;Acc:MGI:1920929]	11	121036969	121039145	protein_coding	7.89	0.97	73679	1.98899	1.32691	0.0107584	0.0228027	2.66045	5.71806	9.33192	8.62515	1.96131	0	0.954891
ENSMUSG00000111471	Gm47350	predicted gene, 47350 [Source:MGI Symbol;Acc:MGI:6096250]	9	64962164	65001637	lncRNA	5.08	0.32		2.20859	1.85996	0.0107814	0.0228442	2.02092	6.67107	1.86638	6.70845	0	0.969503	0
ENSMUSG00000005493	Msh4	mutS homolog 4 [Source:MGI Symbol;Acc:MGI:1860077]	3	153562786	153611775	protein_coding	21.46	9.05	55993	1.00863	0.489029	0.0111206	0.0235165	13.1681	15.2482	26.1294	23.0004	8.82588	12.6035	5.72934
ENSMUSG00000071141	Rpl36a-ps3	ribosomal protein L36A, pseudogene 3 [Source:MGI Symbol;Acc:MGI:3642503]	6	136465805	136466125	processed_pseudogene	2.83	0		2.00244	3.1521	0.0112858	0.0238397	1.9357	1.90602	4.66596	1.9167	0	0	0
ENSMUSG00000056596	Trnp1	TMF1-regulated nuclear protein 1 [Source:MGI Symbol;Acc:MGI:1916789]	4	133218411	133225861	protein_coding	7.93	1.28	69539	1.75455	1.12288	0.011333	0.0239229	3.63827	7.62408	4.66596	11.5002	0.980653	0	2.86467
ENSMUSG00000101695	1700094J05Rik	RIKEN cDNA 1700094J05 gene [Source:MGI Symbol;Acc:MGI:1914773]	10	76224849	76237341	lncRNA	7.93	0.97	67523	1.94363	1.35161	0.0113914	0.0240413	3.01373	11.4361	3.73277	8.62515	0.980653	1.93901	0
ENSMUSG00000054258	Gm5082	predicted gene 5082 [Source:MGI Symbol;Acc:MGI:3644232]	13	41802919	41810253	lncRNA	10.78	2.6		1.45553	0.860653	0.0115048	0.0242614	5.25233	14.2952	5.59915	12.4586	3.92261	2.90851	0.954891
ENSMUSG00000050762	Prss27	protease, serine 27 [Source:MGI Symbol;Acc:MGI:2450123]	17	24257118	24264928	protein_coding	11.37	3.89	213171	1.18626	0.618076	0.0116071	0.0244675	10.452	11.4361	12.1315	10.5419	6.86457	2.90851	1.90978
ENSMUSG00000041544	Disp3	dispatched RND transporter family member 3 [Source:MGI Symbol;Acc:MGI:2444403]	4	148324721	148372422	protein_coding	18.33	6.46	242748	1.1577	0.606114	0.0116395	0.0245309	7.82839	19.0602	17.7306	18.2087	5.88392	7.75602	5.72934
ENSMUSG00000091367	Gm17711	predicted gene, 17711 [Source:MGI Symbol;Acc:MGI:4937345]	10	17887016	17887253	pseudogene	5.69	0.32		2.15937	2.14848	0.0116415	0.0245328	1.6762	7.62408	4.66596	4.79175	0	0.969503	0
ENSMUSG00000064342	mt-Ti	mitochondrially encoded tRNA isoleucine [Source:MGI Symbol;Acc:MGI:102484]	MT	3706	3774	Mt_tRNA	7	0.65		2.17669	1.5193	0.0116479	0.0245437	3.05111	3.81204	1.86638	15.3336	0.980653	0	0.954891
ENSMUSG00000029673	Auts2	autism susceptibility candidate 2 [Source:MGI Symbol;Acc:MGI:1919847]	5	131466171	132572183	protein_coding	5.38	0.98	319974	1.73681	0.97403	0.0116831	0.0246106	11.7568	6.67107	4.66596	4.79175	2.94196	0	0
ENSMUSG00000039653	Baat	bile acid-Coenzyme A: amino acid N-acyltransferase [Source:MGI Symbol;Acc:MGI:106642]	4	49489422	49506557	protein_coding	6.62	0.96	12012	1.84563	1.17214	0.0118129	0.0248691	3.4812	4.76505	9.33192	5.7501	0	1.93901	0.954891
ENSMUSG00000030114	Klrg1	killer cell lectin-like receptor subfamily G, member 1 [Source:MGI Symbol;Acc:MGI:1355294]	6	122247555	122259841	protein_coding	5.7	0.33	50928	2.13351	2.19671	0.0120782	0.0253775	1.83575	6.67107	3.73277	6.70845	0.980653	0	0
ENSMUSG00000107577	Gm44103	predicted gene, 44103 [Source:MGI Symbol;Acc:MGI:5690495]	6	116237395	116241056	TEC	8.57	1.6		1.6254	1.03596	0.0121182	0.025454	3.71121	9.5301	3.73277	12.4586	0.980653	0.969503	2.86467
ENSMUSG00000055968	Gm9988	predicted gene 9988 [Source:MGI Symbol;Acc:MGI:3708787]	8	88864707	88865145	pseudogene	5.99	0.65		2.0939	1.35089	0.0121587	0.0255304	2.60693	6.67107	7.46553	3.8334	0.980653	0.969503	0
ENSMUSG00000025876	Unc5a	unc-5 netrin receptor A [Source:MGI Symbol;Acc:MGI:894682]	13	55097224	55153831	protein_coding	5.39	0.65	107448	2.03868	1.23601	0.0122902	0.0257795	4.84781	4.76505	3.73277	7.6668	0.980653	0.969503	0
ENSMUSG00000101840	Gm28294	predicted gene 28294 [Source:MGI Symbol;Acc:MGI:5579000]	1	75228966	75234071	lncRNA	9.18	1.63		1.66287	1.10273	0.0123754	0.0259405	3.69596	14.2952	6.53234	6.70845	2.94196	1.93901	0
ENSMUSG00000085495	Gm16796	predicted gene, 16796 [Source:MGI Symbol;Acc:MGI:4439720]	2	170341277	170353847	lncRNA	16.46	5.81	100502946	1.14841	0.60819	0.0123979	0.0259799	9.67031	16.2012	13.0647	20.1254	7.84523	2.90851	6.68423
ENSMUSG00000119442	Gm23966	predicted gene, 23966 [Source:MGI Symbol;Acc:MGI:5453743]	1	58505674	58505780	snRNA	13.9	5.46	115487580	1.05798	0.534379	0.0124992	0.026174	12.7997	15.2482	13.9979	12.4586	3.92261	3.87801	8.59402
ENSMUSG00000054618	Gm9951	predicted gene 9951 [Source:MGI Symbol;Acc:MGI:3641827]	8	34516416	34524200	lncRNA	6.62	0.97		1.81424	1.19066	0.0126463	0.0264612	3.89738	7.62408	8.39873	3.8334	0.980653	0.969503	0.954891
ENSMUSG00000030116	Mfap5	microfibrillar associated protein 5 [Source:MGI Symbol;Acc:MGI:1354387]	6	122482804	122506249	protein_coding	6.96	1.28	50530	1.6515	1.02917	0.0128195	0.0267947	4.79087	9.5301	5.59915	5.7501	0	0.969503	2.86467
ENSMUSG00000056271	Lman1l	lectin, mannose-binding 1 like [Source:MGI Symbol;Acc:MGI:2667537]	9	57514368	57528057	protein_coding	17.69	7.13	235416	1.0385	0.526822	0.0128373	0.0268239	11.3072	14.2952	18.6638	20.1254	11.7678	5.81702	3.81956
ENSMUSG00000087413	Gm11266	predicted gene 11266 [Source:MGI Symbol;Acc:MGI:3649705]	4	82426167	82465538	lncRNA	12.04	3.25	102635783	1.35035	0.797224	0.0129743	0.0270916	6.1342	9.5301	9.33192	17.2503	6.86457	1.93901	0.954891
ENSMUSG00000018566	Slc2a4	solute carrier family 2 (facilitated glucose transporter), member 4 [Source:MGI Symbol;Acc:MGI:95758]	11	69833365	69839014	protein_coding	8.54	1.95	20528	1.47663	0.903753	0.0130383	0.0272093	4.66646	7.62408	7.46553	10.5419	1.96131	3.87801	0
ENSMUSG00000030219	Erp27	endoplasmic reticulum protein 27 [Source:MGI Symbol;Acc:MGI:1916437]	6	136884309	136899178	protein_coding	15.5	4.53	69187	1.29291	0.74555	0.0130714	0.0272729	5.33814	14.2952	13.9979	18.2087	7.84523	1.93901	3.81956
ENSMUSG00000040866	Rsph6a	radial spoke head 6 homolog A (Chlamydomonas) [Source:MGI Symbol;Acc:MGI:1927643]	7	18788615	18808372	protein_coding	11.04	2.91	83434	1.36249	0.812365	0.0132806	0.0276768	4.52181	7.62408	13.9979	11.5002	3.92261	2.90851	1.90978
ENSMUSG00000024747	Aldh1a7	aldehyde dehydrogenase family 1, subfamily A7 [Source:MGI Symbol;Acc:MGI:1347050]	19	20670317	20704926	protein_coding	3.18	0	26358	1.38836	3.22121	0.0133121	0.0277343	1.49221	2.85903	0.933192	5.7501	0	0	0
ENSMUSG00000028451	1700022I11Rik	RIKEN cDNA 1700022I11 gene [Source:MGI Symbol;Acc:MGI:1914567]	4	42969604	42983640	protein_coding	5.07	0.64	67317	1.96918	1.20662	0.0136566	0.0284075	5.97522	7.62408	2.79958	4.79175	0	0.969503	0.954891
ENSMUSG00000107278	Gm42600	predicted gene 42600 [Source:MGI Symbol;Acc:MGI:5662737]	6	85656259	85659846	TEC	17.07	7.09		1.00467	0.509613	0.0137181	0.0285271	13.0367	18.1072	16.7975	16.292	2.94196	11.634	6.68423
ENSMUSG00000087190	D430001F17Rik	RIKEN cDNA D430001F17 gene [Source:MGI Symbol;Acc:MGI:2441973]	16	91728125	91759803	lncRNA	9.19	1.94		1.50919	0.977691	0.013776	0.0286447	3.86448	15.2482	4.66596	7.6668	1.96131	1.93901	1.90978
ENSMUSG00000095134	Mid1-ps1	midline 1, pseudogene 1 [Source:MGI Symbol;Acc:MGI:5780070]	Y	90764326	90774754	unprocessed_pseudogene	2.54	0		1.61768	2.85866	0.0137794	0.0286489	2.5534	1.90602	0.933192	4.79175	0	0	0
ENSMUSG00000097744	D030040B21Rik	RIKEN cDNA D030040B21 gene [Source:MGI Symbol;Acc:MGI:4437728]	1	16727776	16732502	lncRNA	6.94	0.64	329101	2.0795	1.60204	0.0137905	0.0286664	2.22901	6.67107	8.39873	5.7501	0	0	1.90978
ENSMUSG00000038843	Gcnt1	glucosaminyl (N-acetyl) transferase 1, core 2 [Source:MGI Symbol;Acc:MGI:95676]	19	17303505	17350208	protein_coding	11.04	3.87	14537	1.1453	0.614868	0.0138868	0.0288469	9.62168	10.4831	13.9979	8.62515	4.90327	1.93901	4.77445
ENSMUSG00000011034	Slc5a1	solute carrier family 5 (sodium/glucose cotransporter), member 1 [Source:MGI Symbol;Acc:MGI:107678]	5	33261563	33320214	protein_coding	3.78	0.32	20537	1.93564	1.57348	0.0139444	0.0289551	4.72494	3.81204	5.59915	1.9167	0	0	0.954891
ENSMUSG00000104830	5830487J09Rik	RIKEN cDNA 5830487J09 gene [Source:MGI Symbol;Acc:MGI:1923368]	5	123504535	123506982	lncRNA	9.8	3.22		1.1947	0.653841	0.013961	0.0289839	11.4138	12.3891	9.33192	7.6668	1.96131	3.87801	3.81956
ENSMUSG00000026984	Il36a	interleukin 36A [Source:MGI Symbol;Acc:MGI:1859324]	2	24105430	24115714	protein_coding	2.84	0	54448	1.48113	3.08737	0.0139777	0.029013	1.40204	2.85903	2.79958	2.87505	0	0	0
ENSMUSG00000013415	Igf2bp1	insulin-like growth factor 2 mRNA binding protein 1 [Source:MGI Symbol;Acc:MGI:1890357]	11	95847989	95896766	protein_coding	7.61	1.62	140486	1.49738	0.960934	0.0145963	0.0301879	6.78004	7.62408	4.66596	10.5419	0.980653	3.87801	0
ENSMUSG00000094344	Gm11942	predicted gene 11942 [Source:MGI Symbol;Acc:MGI:3650608]	4	32964888	32965232	processed_pseudogene	5.69	1.61		1.32069	0.722452	0.014724	0.0304372	90.0436	6.67107	5.59915	4.79175	0.980653	2.90851	0.954891
ENSMUSG00000036305	Rpl39-ps	ribosomal protein L39, pseudogene [Source:MGI Symbol;Acc:MGI:3705781]	15	102543473	102543623	processed_pseudogene	12.99	4.83		1.08955	0.582731	0.0147314	0.0304496	8.61968	14.2952	9.33192	15.3336	3.92261	3.87801	6.68423
ENSMUSG00000093910	Zfp853	zinc finger protein 853 [Source:MGI Symbol;Acc:MGI:2685638]	5	143272793	143279378	protein_coding	5.06	0.33	330230	1.8428	2.15635	0.0147976	0.0305716	2.03452	5.71806	4.66596	4.79175	0.980653	0	0
ENSMUSG00000117629	Gm49990	predicted gene, 49990 [Source:MGI Symbol;Acc:MGI:6275272]	17	91855547	91855939	processed_pseudogene	5.36	0.96		1.65743	1.02259	0.01482	0.0306118	7.88045	2.85903	7.46553	5.7501	0.980653	0	1.90978
ENSMUSG00000113380	Gm48682	predicted gene, 48682 [Source:MGI Symbol;Acc:MGI:6098306]	13	13648928	13656990	lncRNA	9.82	2.27		1.42393	0.927249	0.0151187	0.0311985	4.46362	12.3891	6.53234	10.5419	3.92261	0.969503	1.90978
ENSMUSG00000110790	Gm47079	predicted gene, 47079 [Source:MGI Symbol;Acc:MGI:6095803]	9	20939603	20943653	lncRNA	6.66	0.96		1.72858	1.25732	0.0154452	0.031832	3.67474	12.3891	2.79958	4.79175	0	0.969503	1.90978
ENSMUSG00000097816	Gm26811	predicted gene, 26811 [Source:MGI Symbol;Acc:MGI:5477305]	6	89281612	89304603	lncRNA	6.03	0.98		1.68271	1.14914	0.0156091	0.0321451	4.25352	5.71806	2.79958	9.5835	1.96131	0.969503	0
ENSMUSG00000068417	Pnp2	purine-nucleoside phosphorylase 2 [Source:MGI Symbol;Acc:MGI:3712328]	14	51193449	51202206	protein_coding	23.16	9.33	667034	1.01807	0.540757	0.0156374	0.032197	11.7913	16.2012	14.9311	38.334	7.84523	5.81702	14.3234
ENSMUSG00000120118	Gm34267	predicted gene, 34267 [Source:MGI Symbol;Acc:MGI:5593426]	10	21930283	21934566	lncRNA	5.37	0.98	102637464	1.63639	1.03547	0.0156694	0.0322567	6.54758	5.71806	5.59915	4.79175	1.96131	0.969503	0
ENSMUSG00000115005	Gm49195	predicted gene, 49195 [Source:MGI Symbol;Acc:MGI:6118639]	15	34531706	34531844	processed_pseudogene	2.2	0		1.47115	2.41937	0.0157593	0.0324297	2.43179	1.90602	3.73277	0.95835	0	0	0
ENSMUSG00000111964	Gm8942	predicted gene 8942 [Source:MGI Symbol;Acc:MGI:3645705]	10	115105883	115106282	processed_pseudogene	6.64	1.3		1.54491	1.02544	0.0157976	0.0324892	4.2281	2.85903	6.53234	10.5419	1.96131	0.969503	0.954891
ENSMUSG00000035934	Pknox2	Pbx/knotted 1 homeobox 2 [Source:MGI Symbol;Acc:MGI:2445415]	9	36802278	37058703	protein_coding	12.65	3.55	208076	1.28423	0.792235	0.0158451	0.0325775	6.32202	5.71806	13.0647	19.167	2.94196	3.87801	3.81956
ENSMUSG00000081519	Gm13331	predicted gene 13331 [Source:MGI Symbol;Acc:MGI:3649454]	2	23398872	23399319	processed_pseudogene	11.71	3.55		1.23286	0.732099	0.0159034	0.0326909	6.3105	9.5301	10.2651	15.3336	3.92261	1.93901	4.77445
ENSMUSG00000026156	B3gat2	beta-1,3-glucuronyltransferase 2 (glucuronosyltransferase S) [Source:MGI Symbol;Acc:MGI:2389490]	1	23800834	23888239	protein_coding	8.87	1.3	280645	1.64929	1.33955	0.0159421	0.0327579	3.31749	15.2482	5.59915	5.7501	1.96131	1.93901	0
ENSMUSG00000027831	Veph1	ventricular zone expressed PH domain-containing 1 [Source:MGI Symbol;Acc:MGI:1920039]	3	65960979	66204258	protein_coding	5.69	0.96	72789	1.65797	1.09819	0.0159447	0.0327589	4.57093	3.81204	5.59915	7.6668	0	0.969503	1.90978
ENSMUSG00000038067	Csf3	colony stimulating factor 3 (granulocyte) [Source:MGI Symbol;Acc:MGI:1339751]	11	98592089	98594455	protein_coding	7.26	1.3	12985	1.58317	1.11576	0.0159473	0.0327589	3.33475	8.57709	7.46553	5.7501	2.94196	0	0.954891
ENSMUSG00000081404	Gm15694	predicted gene 15694 [Source:MGI Symbol;Acc:MGI:3783135]	16	31805996	31806278	processed_pseudogene	12.02	4.21		1.13008	0.631651	0.0159463	0.0327589	7.76394	10.4831	11.1983	14.3753	5.88392	4.84751	1.90978
ENSMUSG00000102725	Gm37939	predicted gene, 37939 [Source:MGI Symbol;Acc:MGI:5611167]	5	124142711	124144214	TEC	7.31	0.97		1.74441	1.38051	0.015959	0.0327798	2.57343	11.4361	1.86638	8.62515	0.980653	0.969503	0.954891
ENSMUSG00000105731	Gm43063	predicted gene 43063 [Source:MGI Symbol;Acc:MGI:5663200]	3	103004062	103005142	lncRNA	8.84	1.94		1.44761	0.96926	0.0159885	0.0328214	3.37891	8.57709	9.33192	8.62515	1.96131	2.90851	0.954891
ENSMUSG00000021508	Cxcl14	chemokine (C-X-C motif) ligand 14 [Source:MGI Symbol;Acc:MGI:1888514]	13	56436456	56444364	protein_coding	6.96	0.97	57266	1.74549	1.3221	0.0160179	0.032866	2.39866	6.67107	6.53234	7.6668	0.980653	0.969503	0.954891
ENSMUSG00000039981	Zc3h12d	zinc finger CCCH type containing 12D [Source:MGI Symbol;Acc:MGI:3045313]	10	7708234	7746160	protein_coding	8.23	0.97	237256	1.75278	1.55789	0.0162748	0.033335	2.56075	7.62408	6.53234	10.5419	0	2.90851	0
ENSMUSG00000090860	Gm17134	predicted gene 17134 [Source:MGI Symbol;Acc:MGI:4937961]	10	79699771	79700268	lncRNA	6.37	0.32		1.18197	2.38824	0.0166842	0.0341146	2.09731	7.62408	0	11.5002	0	0	0.954891
ENSMUSG00000005320	Fgfr4	fibroblast growth factor receptor 4 [Source:MGI Symbol;Acc:MGI:95525]	13	55300453	55316572	protein_coding	12.97	4.21	14186	1.17706	0.692367	0.0167547	0.0342423	6.72101	9.5301	12.1315	17.2503	6.86457	1.93901	3.81956
ENSMUSG00000001493	Meox1	mesenchyme homeobox 1 [Source:MGI Symbol;Acc:MGI:103220]	11	101768336	101785200	protein_coding	6.03	1.93	17285	1.20137	0.658933	0.0167792	0.0342856	287.797	8.57709	2.79958	6.70845	1.96131	0.969503	2.86467
ENSMUSG00000107951	Gm6210	predicted gene 6210 [Source:MGI Symbol;Acc:MGI:3643375]	6	75273101	75275042	processed_pseudogene	10.13	2.91		1.262	0.773664	0.0168055	0.034336	6.01916	7.62408	8.39873	14.3753	3.92261	1.93901	2.86467
ENSMUSG00000045509	Gpr150	G protein-coupled receptor 150 [Source:MGI Symbol;Acc:MGI:2441872]	13	76202970	76205115	protein_coding	10.45	3.87	238725	1.08098	0.592933	0.0168552	0.0344244	15.0426	10.4831	8.39873	12.4586	4.90327	0.969503	5.72934
ENSMUSG00000038457	Tmem255b	transmembrane protein 255B [Source:MGI Symbol;Acc:MGI:2685533]	8	13485189	13518473	protein_coding	6.01	0.97	272465	1.6498	1.16861	0.0169078	0.0345186	4.57583	6.67107	5.59915	5.7501	0	2.90851	0
ENSMUSG00000041423	Paqr6	progestin and adipoQ receptor family member VI [Source:MGI Symbol;Acc:MGI:1916207]	3	88271891	88275848	protein_coding	6.93	1.29	68957	1.54247	1.08341	0.0169381	0.0345772	3.48646	8.57709	9.33192	2.87505	0.980653	1.93901	0.954891
ENSMUSG00000025255	Zfhx4	zinc finger homeodomain 4 [Source:MGI Symbol;Acc:MGI:2137668]	3	5283586	5480917	protein_coding	20.85	6.77	80892	1.17328	0.700681	0.0170708	0.0348213	7.07728	21.9192	21.4634	19.167	1.96131	13.573	4.77445
ENSMUSG00000055980	Irs1	insulin receptor substrate 1 [Source:MGI Symbol;Acc:MGI:99454]	1	82210822	82269137	protein_coding	8.49	2.27	16367	1.31196	0.824012	0.0171708	0.0350152	6.33772	7.62408	13.0647	4.79175	3.92261	1.93901	0.954891
ENSMUSG00000063953	Amd2	S-adenosylmethionine decarboxylase 2 [Source:MGI Symbol;Acc:MGI:1333111]	10	35584671	35587888	protein_coding	5.35	0.98	100041585	1.59359	1.05315	0.0171881	0.0350471	7.08107	1.90602	8.39873	5.7501	2.94196	0	0
ENSMUSG00000037892	Pcdh18	protocadherin 18 [Source:MGI Symbol;Acc:MGI:1920423]	3	49697745	49711774	protein_coding	14.84	5.8	73173	1.03666	0.565509	0.0171978	0.0350636	8.51486	17.1542	15.8643	11.5002	6.86457	2.90851	7.63912
ENSMUSG00000052912	Smarca5-ps	SWI/SNF related, matrix associated, actin depenent ragulator of chromatin, subfamily a, member 5, pseudogene [Source:MGI Symbol;Acc:MGI:2443330]	4	145190774	145193990	transcribed_processed_pseudogene	2.55	0		1.20692	2.21615	0.0172201	0.0350955	1.86188	2.85903	0	4.79175	0	0	0
ENSMUSG00000116864	Gm3320	predicted pseudogene 3320 [Source:MGI Symbol;Acc:MGI:3781498]	17	16889418	16890448	processed_pseudogene	6.66	1.62		1.37962	0.87299	0.0174257	0.0354804	7.33007	5.71806	4.66596	9.5835	0.980653	3.87801	0
ENSMUSG00000117440	Gm50087	predicted gene, 50087 [Source:MGI Symbol;Acc:MGI:6275421]	17	80554531	80558114	lncRNA	7.89	1.61		1.45983	1.03344	0.017735	0.0360412	4.30544	6.67107	9.33192	7.6668	0.980653	2.90851	0.954891
ENSMUSG00000120633	Gm56868	predicted gene, 56868 [Source:MGI Symbol;Acc:MGI:7337649]	8	111985899	111986270	lncRNA	7.56	1.6		1.43577	0.999753	0.0181888	0.0368825	4.05959	6.67107	10.2651	5.7501	0	1.93901	2.86467
ENSMUSG00000023484	Prph	peripherin [Source:MGI Symbol;Acc:MGI:97774]	15	98953055	98956859	protein_coding	12.96	4.53	19132	1.11387	0.647663	0.0182647	0.0370222	6.21635	14.2952	12.1315	12.4586	5.88392	4.84751	2.86467
ENSMUSG00000101308	Gm28989	predicted gene 28989 [Source:MGI Symbol;Acc:MGI:5579695]	13	106924578	106933304	lncRNA	9.13	2.25		1.33942	0.896593	0.0183118	0.037107	4.80781	11.4361	13.0647	2.87505	0.980653	1.93901	3.81956
ENSMUSG00000038115	Ano2	anoctamin 2 [Source:MGI Symbol;Acc:MGI:2387214]	6	125667382	126017089	protein_coding	8.85	1.93	243634	1.40206	0.994698	0.0183184	0.037117	3.97508	12.3891	7.46553	6.70845	0.980653	2.90851	1.90978
ENSMUSG00000115194	Gm48909	predicted gene 48909 [Source:MGI Symbol;Acc:MGI:6117475]	14	48933058	48933438	processed_pseudogene	11.72	3.55		1.20985	0.749208	0.0183207	0.0371179	5.67179	10.4831	8.39873	16.292	3.92261	1.93901	4.77445
ENSMUSG00000117309	Gm49960	predicted gene, 49960 [Source:MGI Symbol;Acc:MGI:6270684]	16	10679619	10756228	transcribed_unitary_pseudogene	12.3	3.87		1.1848	0.723054	0.0184485	0.0373414	5.45667	15.2482	13.9979	7.6668	4.90327	1.93901	4.77445
ENSMUSG00000006586	Runx1t1	RUNX1 translocation partner 1 [Source:MGI Symbol;Acc:MGI:104793]	4	13743436	13893649	protein_coding	7.24	0.96	12395	1.66595	1.43363	0.0186146	0.0376668	2.46282	2.85903	11.1983	7.6668	0.980653	0	1.90978
ENSMUSG00000067215	Usp51	ubiquitin specific protease 51 [Source:MGI Symbol;Acc:MGI:3588217]	X	151789465	151792412	protein_coding	8.23	2.58	635253	1.18787	0.712547	0.0190028	0.0383938	7.96546	8.57709	6.53234	9.5835	1.96131	2.90851	2.86467
ENSMUSG00000097635	Gm26826	predicted gene, 26826 [Source:MGI Symbol;Acc:MGI:5477320]	6	122789669	122797629	lncRNA	10.74	3.56		1.14403	0.686343	0.0192147	0.0387887	8.19279	11.4361	11.1983	9.5835	3.92261	4.84751	1.90978
ENSMUSG00000042417	Ccno	cyclin O [Source:MGI Symbol;Acc:MGI:2145534]	13	113124336	113127311	protein_coding	16.44	6.43	218630	1.02186	0.57467	0.019274	0.0388901	9.50775	20.0132	14.9311	14.3753	3.92261	6.78652	8.59402
ENSMUSG00000045662	Henmt1	HEN1 methyltransferase homolog 1 (Arabidopsis) [Source:MGI Symbol;Acc:MGI:1913965]	3	108847375	108868090	protein_coding	7.25	1.29	66715	1.50639	1.16287	0.0192917	0.0389222	3.074	4.76505	9.33192	7.6668	0.980653	0.969503	1.90978
ENSMUSG00000097910	Hdnr	Hand2 downstream lncRNA [Source:MGI Symbol;Acc:MGI:1923246]	8	57785152	57832375	lncRNA	3.15	0.32	75996	1.66857	1.46896	0.0193027	0.0389406	6.52064	3.81204	3.73277	1.9167	0	0	0.954891
ENSMUSG00000016200	Syt14	synaptotagmin XIV [Source:MGI Symbol;Acc:MGI:2444490]	1	192573541	192718083	protein_coding	7.89	1.29	329324	1.51574	1.26483	0.0196698	0.0396324	3.21502	4.76505	9.33192	9.5835	0.980653	0.969503	1.90978
ENSMUSG00000113149	Gm49383	predicted gene, 49383 [Source:MGI Symbol;Acc:MGI:6121605]	12	69229608	69243878	protein_coding	6.67	0.96		1.59585	1.34048	0.0197104	0.0396923	3.31818	4.76505	2.79958	12.4586	0.980653	0	1.90978
ENSMUSG00000030470	Csrp3	cysteine and glycine-rich protein 3 [Source:MGI Symbol;Acc:MGI:1330824]	7	48480146	48497781	protein_coding	6.31	0.65	13009	1.78367	1.68005	0.0198366	0.0399191	2.00787	4.76505	7.46553	6.70845	0.980653	0.969503	0
ENSMUSG00000085169	Gm10785	predicted gene 10785 [Source:MGI Symbol;Acc:MGI:3642149]	16	91485786	91512530	lncRNA	6.96	1.62	100038392	1.35958	0.938092	0.0202864	0.0407471	5.57766	12.3891	4.66596	3.8334	1.96131	2.90851	0
ENSMUSG00000115618	Gm49298	predicted gene, 49298 [Source:MGI Symbol;Acc:MGI:6118793]	14	61696716	61697170	processed_pseudogene	4.13	0.32		1.53108	1.91401	0.0202963	0.0407584	2.44931	6.67107	0.933192	4.79175	0	0.969503	0
ENSMUSG00000032502	Stac	src homology three (SH3) and cysteine rich domain [Source:MGI Symbol;Acc:MGI:1201400]	9	111390505	111519416	protein_coding	15.79	5.49	20840	1.10509	0.665021	0.0203015	0.0407584	5.72853	17.1542	16.7975	13.4169	5.88392	5.81702	4.77445
ENSMUSG00000098573	Gm27232	predicted gene 27232 [Source:MGI Symbol;Acc:MGI:5521075]	9	72525975	72526802	lncRNA	6.03	0.64		1.7336	1.6221	0.020575	0.0412411	2.18784	11.4361	1.86638	4.79175	0	0.969503	0.954891
ENSMUSG00000097407	4933408J17Rik	RIKEN cDNA 4933408J17 gene [Source:MGI Symbol;Acc:MGI:1921704]	10	93425275	93441107	lncRNA	8.26	2.25	74454	1.25065	0.826649	0.0209283	0.0418823	6.7233	6.67107	3.73277	14.3753	1.96131	1.93901	2.86467
ENSMUSG00000118489	Gm53038	predicted gene, 53038 [Source:MGI Symbol;Acc:MGI:6388931]	1	97588556	97589999	processed_pseudogene	4.74	0.33		1.31373	2.08528	0.0209596	0.0419329	1.77556	6.67107	4.66596	2.87505	0.980653	0	0
ENSMUSG00000107458	Gm44040	predicted gene, 44040 [Source:MGI Symbol;Acc:MGI:5690432]	6	108495990	108502648	lncRNA	7.93	1.3		1.47632	1.28648	0.0211288	0.0422517	3.37926	15.2482	2.79958	5.7501	1.96131	1.93901	0
ENSMUSG00000113432	8430406P12Rik	RIKEN cDNA 8430406P12 gene [Source:MGI Symbol;Acc:MGI:1918744]	13	17910570	17911639	TEC	11.07	3.88		1.08968	0.658346	0.0215313	0.0429959	7.51493	7.62408	10.2651	15.3336	4.90327	2.90851	3.81956
ENSMUSG00000101168	Gm28892	predicted gene 28892 [Source:MGI Symbol;Acc:MGI:5579598]	1	134761880	134774153	lncRNA	6.66	0.65		1.65454	1.8534	0.0218635	0.043622	2.00641	9.5301	3.73277	6.70845	1.96131	0	0
ENSMUSG00000079357	Gm11100	predicted gene 11100 [Source:MGI Symbol;Acc:MGI:3779338]	14	8518631	8551429	protein_coding	7.94	1.6	102633458	1.38496	1.08221	0.0218654	0.043622	3.58493	9.5301	2.79958	11.5002	0.980653	0.969503	2.86467
[truncated: 17 more rows]

## Sheet: DEG down in control ChEC
Ensembl	Gene_symbol	description	Chromosome	start_position	end_position	gene_biotype	Mean in group CHEC_nI	Mean in group CHEC_Ind	entrezgene_id	log2FC	lfcSE	pvalue	adj. pvalue	baseMean	norm_counts_control CHEC_1	norm_counts_control CHEC_2	norm_counts_control CHEC_3	norm_counts_Tgfbr2 delta EC CHEC_1	norm_counts_Tgfbr2 delta EC CHEC_2	norm_counts_Tgfbr2 delta EC CHEC_3
[truncated: 2,271 more rows]
