# Supplementary material for: Endothelial TGFβ signaling modulates choroidal neovascularization severity via myeloid–endothelial cell interaction
Source: Front Immunol. 2026 Jun 26;17:1813788. doi: 10.3389/fimmu.2026.1813788 (PMC13349815; doi:10.3389/fimmu.2026.1813788)
Supplement: Supplementary file 4 [file Table2.xlsx]

## Sheet: Sheet 1
ID	Description	GeneRatio	BgRatio	pvalue	Adj. pvalue	qvalue	geneID	Count	Enrichment_ratio	Gene_symbol
M5913	HALLMARK_INTERFERON_GAMMA_RESPONSE	99/1004	188/3838	1.82335e-15	9.12e-14	6.90954e-14	99899/236573/54123/327959/19039/58185/15959/15958/20344/100038882/17472/67775/234311/17858/20847/18578/231712/80861/98999/17069/243771/24110/547253/109032/71586/16913/230073/217845/56421/20452/56791/20846/21356/12226/52668/231655/21354/12494/69550/22169/11861/56417/67138/22670/70110/672511/12010/71371/20296/16391/229003/14964/20821/15251/21939/57444/66552/16362/22035/246696/53620/19106/60533/2232…	99	2.01	Ifi44/Gbp9/Irf7/Xaf1/Lgals3bp/Rsad2/Ifit3/Ifit2/Selp/Isg15/Gbp4/Rtp4/Ddx60/Mx2/Stat2/Pde4b/Trafd1/Dhx58/Znfx1/Ly6e/Parp12/Usp18/Parp14/Sp110/Ifih1/Psmb8/Rigi/Ifi27l2b/Pfkp/St8sia4/Ube2l6/Stat1/Tapbp/Btg1/Ifi27/Oasl1/Tap1/Cd38/Bst2/Cmpk2/Arl4a/Adar/Herc6/Trim26/Ifi35/Rnf213/B2m/Arid5b/Ccl2/Irf9/Helz2/H2-D1/Trim21/Hif1a/Cd40/Isg20/Sppl2a/Irf1/Tnfsf10/Slc25a28/Vamp5/Eif2ak2/Cd274/Vcam1/Oas2/Gbp3/Cmt…
M5925	HALLMARK_E2F_TARGETS	100/1004	200/3838	1.06643e-13	2.67e-12	2.02061e-12	20135/21853/22059/56419/52276/17865/73804/69716/51797/56150/20425/17218/21917/12236/26934/17215/18817/16571/18972/107995/66929/20833/17217/17216/20878/54124/68275/20937/218977/103135/70218/18971/54141/108961/72391/17345/105988/11637/16765/68278/18813/22154/11799/18393/14375/17089/68298/230484/66422/19139/20873/110074/110750/70099/15361/69639/67054/14793/17219/69724/17279/50927/30939/56452/110052/…	100	1.91	Rrm2/Timeless/Trp53/Diaph3/Cdca8/Mybl2/Kif2c/Trip13/Ctps/Mad2l1/Shmt1/Mcm5/Tmpo/Bub1b/Racgap1/Mcm3/Plk1/Kif4/Pold2/Cdc20/Asf1b/Ssrp1/Mcm4/Mcm2/Aurka/Cks1b/Rpa1/Suv39h1/Dlgap5/Pan2/Kif18b/Pold1/Spag5/E2f8/Cdkn3/Mki67/Espl1/Ak2/Stmn1/Ddx39a/Pa2g4/Tubb5/Birc5/Orc2/Xrcc6/Lyar/Ncapd2/Usp1/Dctpp1/Prps1/Plk4/Dut/Cse1l/Smc4/Hmga1/Exosc8/Paics/Cdca3/Mcm6/Rnaseh2a/Melk/Nasp/Pttg1/Orc6/Dek/Cdk1/Prim2/Hmmr/E…
M5911	HALLMARK_INTERFERON_ALPHA_RESPONSE	59/1004	98/3838	6.39903e-13	1.07e-11	8.08299e-12	99899/54123/19039/58185/15959/15958/100038882/68487/67775/234311/17858/20847/74153/231712/80861/17069/243771/24110/547253/109032/71586/80285/16913/217845/56791/319236/52668/231655/21354/69550/22169/56417/67138/14469/22670/70110/12010/16391/229003/246730/20821/57444/16362/246696/19106/55932/74157/108670/209086/23960/15061/16912/64685/16168/54199/212943/16196/15018/68713	59	2.3	Ifi44/Irf7/Lgals3bp/Rsad2/Ifit3/Ifit2/Isg15/Tmem140/Rtp4/Ddx60/Mx2/Stat2/Uba7/Trafd1/Dhx58/Ly6e/Parp12/Usp18/Parp14/Sp110/Ifih1/Parp9/Psmb8/Ifi27l2b/Ube2l6/Trim12c/Ifi27/Oasl1/Tap1/Bst2/Cmpk2/Adar/Herc6/Gbp2/Trim26/Ifi35/B2m/Irf9/Helz2/Oas1a/Trim21/Isg20/Irf1/Slc25a28/Eif2ak2/Gbp3/Cmtr1/Epsti1/Samd9l/Oas1g/Ifi44l/Psmb9/Nmi/Il15/Ccrl2/Tent5a/Il7/H2-Q7/Ifitm1
M5930	HALLMARK_EPITHELIAL_MESENCHYMAL_TRANSITION	87/1004	188/3838	8.78561e-10	1.10e-08	8.32321e-09	11475/12111/17387/16007/16398/94352/22339/14118/21826/20315/14219/12835/26432/17873/18074/20229/16009/22341/23876/70350/11803/12843/11489/58859/20750/15902/18822/20583/12842/14579/18787/22329/17181/13601/12825/102857/12505/21345/17313/21825/12558/16193/18645/107581/407800/12816/14825/50706/320712/16168/13612/16852/21810/16323/30794/12834/14089/16772/12552/20563/333883/98932/23959/13003/13179/1641…	87	1.77	Acta2/Bgn/Mmp14/Ccn1/Itga2/Loxl2/Vegfa/Fbn1/Thbs2/Cxcl12/Ccn2/Col6a3/Plod2/Gadd45b/Nid2/Sat1/Igfbp3/Vegfc/Fbln5/Basp1/Aplp1/Col1a2/Adam12/Efemp2/Spp1/Id2/Plod1/Snai2/Col1a1/Gem/Serpine1/Vcam1/Matn2/Ecm1/Col3a1/Slc6a8/Cd44/Tagln/Mgp/Thbs1/Cdh2/Il6/Pfn2/Col16a1/Ecm2/Col12a1/Cxcl1/Postn/Abi3bp/Il15/Edil3/Lgals1/Tgfbi/Inhba/Pdlim4/Col6a2/Fap/Lama1/Cdh11/Slit2/Cd59b/Myl9/Nt5e/Vcan/Dcn/Itgb5/Prrx1/Cxcl…
M5901	HALLMARK_G2M_CHECKPOINT	85/1004	197/3838	8.25426e-08	8.25e-07	6.25586e-07	67141/245474/17865/73804/68612/56150/18005/17218/21917/26934/16211/17215/20460/18817/16571/107995/27221/21915/23834/78733/17216/20878/54124/20937/27374/72391/17345/105988/16765/68278/21781/76464/11799/15331/27214/15251/105727/20873/11702/70099/72119/15361/22137/233406/272551/14211/12428/22036/12235/17219/50927/26909/30939/12615/56452/67956/12534/19076/15366/77782/14056/18973/110033/15354/12449/52…	85	1.65	Fbxo5/Dkc1/Mybl2/Kif2c/Ube2c/Mad2l1/Nek2/Mcm5/Tmpo/Racgap1/Kpnb1/Mcm3/Stil/Plk1/Kif4/Cdc20/Chaf1a/Dtymk/Cdc6/Troap/Mcm2/Aurka/Cks1b/Suv39h1/Prmt5/Cdkn3/Mki67/Espl1/Stmn1/Ddx39a/Tfdp1/Knl1/Birc5/Hmgn2/Dbf4/Hif1a/Slc38a1/Plk4/Amd1/Smc4/Tpx2/Hmga1/Ttk/Prc1/Gins2/Smc2/Ccna2/Traip/Bub1/Mcm6/Nasp/Exo1/Pttg1/Cenpa/Orc6/Kmt5a/Cdk1/Prim2/Hmmr/Polq/Ezh2/Pole/Kif22/Hmgb3/Ccnf/Pbk/H2ax/Cenpe/Efna5/Ncl/Rad54l…
M5891	HALLMARK_HYPOXIA	73/1004	182/3838	1.78313e-05	1.49e-04	0.000112619	20855/22359/12111/50527/20893/16007/11639/170768/22339/12452/74747/56421/14219/20856/17859/18654/72157/12226/15531/16009/75785/20970/74155/228026/105785/18452/56277/17988/23871/14936/57444/12177/12457/14121/18030/19883/15937/54371/74185/18787/20525/108767/13198/26401/12767/16193/15476/52231/76238/13649/21810/14066/20198/53374/12368/19309/18712/52331/13179/11541/13638/14733/18772/12870/231507/3847…	73	1.53	Stc1/Vldlr/Bgn/Ero1a/Bhlhe40/Ccn1/Ak4/Pfkfb3/Vegfa/Ccng2/Ddit4/Pfkp/Ccn2/Stc2/Mxi1/Pgf/Pgm1/Btg1/Ndst1/Igfbp3/Klhl24/Sdc3/Errfi1/Pdk1/Kdelr3/P4ha2/Tmem45a/Ndrg1/Ets1/Gys1/Isg20/Bnip3l/Noct/Fbp1/Nfil3/Rora/Ier3/Chst2/Gbe1/Serpine1/Slc2a1/Pnrc1/Ddit3/Map3k1/Cxcr4/Il6/Hs3st1/Ankzf1/Grhpr/Egfr/Tgfbi/F3/S100a4/Chst3/Casp6/Pygm/Pim1/Stbd1/Dcn/Adora2b/Efna3/Gpc1/Pkp1/Cp/Plac8/Irs2/Bcan/Lalba/Dtna/Ppfia4…
M5932	HALLMARK_INFLAMMATORY_RESPONSE	64/1004	161/3838	8.17889e-05	5.84e-04	0.000442767	54123/16518/12227/67775/17387/18578/20266/11303/17069/21356/21950/26362/69550/142980/16177/13614/20296/15251/21939/18438/16362/22035/19106/54371/20312/18787/20530/20339/257632/20306/14367/54393/16193/15451/64685/16168/54199/12475/16323/14066/216799/22353/21336/321019/14747/11541/13874/269346/23796/108078/24115/20311/15117/20354/16878/16175/54403/14745/14723/64008/21930/12985/19204/68713	64	1.52	Irf7/Kcnj2/Btg2/Rtp4/Mmp14/Pde4b/Scn1b/Abca1/Ly6e/Tapbp/Tnfsf9/Axl/Bst2/Tlr3/Il1r1/Edn1/Ccl2/Hif1a/Cd40/P2rx4/Irf1/Tnfsf10/Eif2ak2/Chst2/Cx3cl1/Serpine1/Slc31a2/Sele/Nod2/Ccl7/Fzd5/Gabbr1/Il6/Hpn/Nmi/Il15/Ccrl2/Cd14/Inhba/F3/Nlrp3/Vip/Tacr1/Gpr183/Cmklr1/Adora2b/Ereg/Slc28a2/Aplnr/Olr1/Best1/Cxcl5/Has2/Sema4d/Lif/Il1a/Slc4a4/Lpar1/Gp1ba/Aqp9/Tnfaip6/Csf3/Ptafr/Ifitm1
M5890	HALLMARK_TNFA_SIGNALING_VIA_NFKB	68/1004	192/3838	0.00229001	1.38e-02	0.010468	15958/12227/20893/16007/18578/170768/11303/22339/16601/71586/230073/21950/17873/21847/12226/20229/21354/104681/71712/56376/18412/319520/13614/20296/26397/12156/16362/18030/15937/15902/16600/67916/14579/18227/18787/15370/108767/13653/18081/12505/15205/14345/16193/12702/14825/54199/16323/14066/18788/321019/13537/14063/56193/20310/11839/18124/13654/20303/384783/108078/20311/17681/16878/16175/20527/2…	68	1.35	Ifit2/Btg2/Bhlhe40/Ccn1/Pde4b/Pfkfb3/Abca1/Vegfa/Klf9/Ifih1/Rigi/Tnfsf9/Gadd45b/Klf10/Btg1/Sat1/Tap1/Slc16a6/Dram1/Pdlim5/Sqstm1/Dusp4/Edn1/Ccl2/Map2k3/Bmp2/Irf1/Nfil3/Ier3/Id2/Klf4/Plpp3/Gem/Nr4a2/Serpine1/Nr4a1/Pnrc1/Egr1/Ninj1/Cd44/Hes1/Fut4/Il6/Socs3/Cxcl1/Ccrl2/Inhba/F3/Serpinb2/Gpr183/Dusp2/F2rl1/Plek/Cxcl2/Areg/Nr4a3/Egr2/Ccl4/Irs2/Olr1/Cxcl5/Msc/Lif/Il1a/Slc2a3/Tnfaip6/Slc2a6/Ptx3
M5950	HALLMARK_ALLOGRAFT_REJECTION	55/1004	150/3838	0.00248615	1.38e-02	0.010468	16324/54123/15040/19073/12444/20452/20846/21356/79221/21354/17076/142980/276770/14469/12010/21808/20296/18752/15251/21939/23871/12042/21355/18148/14423/18102/20091/20306/12766/16414/78655/12479/16193/14991/56744/16168/13649/16323/216799/16196/18126/15018/22637/13874/16170/21838/11423/20303/20849/12487/16878/66211/84544/12263/14537	55	1.4	Inhbb/Irf7/H2-T23/Srgn/Ccnd2/St8sia4/Stat1/Tapbp/Hdac9/Tap1/Ly75/Tlr3/Eif5a/Gbp2/B2m/Tgfb2/Ccl2/Prkcg/Hif1a/Cd40/Ets1/Bcl10/Tap2/Npm1/Galnt1/Nme1/Rps3a1/Ccl7/Cxcr3/Itgb2/Eif3j1/Cd1d1/Il6/H2-M3/Pf4/Il15/Egfr/Inhba/Nlrp3/Il7/Nos2/H2-Q7/Zap70/Ereg/Il16/Thy1/Ache/Ccl4/Stat4/Cd28/Lif/Rpl3l/Cd96/C2/Gcnt1
M5928	HALLMARK_MYC_TARGETS_V2	25/1004	58/3838	0.00356126	1.78e-02	0.0134953	20509/18432/17218/18817/101612/17217/20810/15510/27966/110109/70683/18813/68493/66422/20873/69902/15528/18673/12417/18148/67973/59028/28126/22256/13537	25	1.65	Slc19a1/Mybbp1a/Mcm5/Plk1/Grwd1/Mcm4/Srm/Hspd1/Rrp9/Nop2/Utp20/Pa2g4/Ndufaf4/Dctpp1/Plk4/Mrto4/Hspe1/Phb/Cbx3/Npm1/Mphosph10/Rcl1/Nop16/Ung/Dusp2
M5956	HALLMARK_KRAS_SIGNALING_DN	46/1004	125/3838	0.00503577	2.15e-02	0.0162967	259277/58185/104027/12227/17858/98682/19125/18205/13614/21808/20743/20363/54371/18227/75578/213417/15061/17687/54634/50782/18604/20608/19220/23993/50878/18788/76703/404634/67426/116903/18772/80903/12299/18440/50873/20766/114642/16533/56711/73647/13176/14723/98363/232370/21419/104271	46	1.41	Klk8/Rsad2/Synpo/Btg2/Mx2/Mfsd6/Prodh/Ntf3/Edn1/Tgfb2/Sptbn2/Selenop/Chst2/Nr4a2/Fggy/Klhdc8a/Ifi44l/Msh5/Magix/Rgs11/Pdk2/Sstr4/Ptgfr/Klk7/Stag3/Serpinb2/Cpb1/Macroh2a2/Coq8a/Calcb/Pkp1/Fgf16/Cacng1/P2rx6/Prkn/Sprr3/Brdt/Kcnmb1/Plag1/Capn9/Dcc/Gp1ba/Efhd1/Clstn3/Tfap2b/Tex15
M5909	HALLMARK_MYOGENESIS	60/1004	171/3838	0.00516063	2.15e-02	0.0162967	227753/20893/78286/16000/12554/11603/12835/192897/20856/17873/13143/16009/17967/18104/16582/17260/100732/11489/15982/14613/12842/12825/102857/21345/12819/12224/20250/19245/14778/12017/14245/14313/11515/11790/80888/11435/12834/12955/216459/19309/11459/20249/16419/13845/12062/14226/12862/11423/11815/12299/14681/23796/21987/13527/68507/14173/20657/20391/13009/13867	60	1.34	Gsn/Bhlhe40/Nav2/Igf1/Cdh13/Agrn/Col6a3/Itgb4/Stc2/Gadd45b/Dapk2/Igfbp3/Ncam1/Nqo1/Kifc3/Mef2c/Mapre3/Adam12/Ifrd1/Gja5/Col1a1/Col3a1/Slc6a8/Tagln/Col15a1/Klf5/Scd2/Ptp4a3/Gpx3/Bag1/Lpin1/Fst/Adcy9/Speg/Hspb8/Chrna1/Col6a2/Cryab/Myl6b/Pygm/Acta1/Scd1/Itgb5/Ephb3/Bdkrb2/Fkbp1b/Cox6a2/Ache/Apod/Cacng1/Gnao1/Aplnr/Tpd52l1/Dtna/Ppfia4/Fgf2/Sod3/Sgca/Csrp3/Erbb3
M5944	HALLMARK_ANGIOGENESIS	15/1004	33/3838	0.0126573	4.87e-02	0.0368957	20855/22339/16450/12444/20750/12825/18590/56744/50706/21946/20198/13003/108078/20311/16523	15	1.74	Stc1/Vegfa/Jag2/Ccnd2/Spp1/Col3a1/Pdgfa/Pf4/Postn/Pglyrp1/S100a4/Vcan/Olr1/Cxcl5/Kcnj8
